# Supplementary material for: Mining genome traits that determine the different gut colonization potential of Lactobacillus and Bifidobacterium species
Source: Microb Genom. 2021 Jun 8;7(6):000581. doi: 10.1099/mgen.0.000581 (PMC8461469; doi:10.1099/mgen.0.000581)
Supplement: Supplementary material 2 [file mgen-7-0581-s002.xlsx]

## Sheet: Table S1
Table S1	The niche and genome information for all included Lactobacillus and Bifidobacterium strians
ID	Organism/Name	Strain	BioSample	Genome ID	Size (Mb)	GC%	Proteins	Niche
1	Lactobacillus sakei	FAM18311	SAMN06473274	GCF_002224565.1_ASM222456v1_genomic.fna	2.05656	41.0089	1935	food
2	Lactobacillus sakei subsp. sakei 23K	23K	SAMEA3138223	GCF_000026065.1_ASM2606v1_genomic.fna	1.88466	41.3	1771	NA
3	Lactobacillus sakei	WiKim0063	SAMN07454401	GCF_002250035.1_ASM225003v1_genomic.fna	2.07552	41.1743	1956	garlic, cabbage
4	Lactobacillus sakei subsp. sakei DSM 20017 = JCM 1157	LT-13	SAMD00065787	GCF_002370355.1_ASM237035v1_genomic.fna	1.94314	41.1834	1823	NA
5	Lactobacillus sakei	LK-145	SAMD00065788	GCF_002370375.1_ASM237037v1_genomic.fna	1.99426	41.1508	1893	NA
6	Lactobacillus sakei	WiKim0072	SAMN08135309	GCA_003288195.1_ASM328819v1_genomic.fna	2.03252	41.1683	1923	kimchi
7	Lactobacillus sakei	WiKim0074	SAMN08142168	GCF_003288235.1_ASM328823v1_genomic.fna	2.03787	41.0272	1916	kimchi
8	Lactobacillus sakei	ZFM225	SAMN07311129	GCF_003627235.1_ASM362723v1_genomic.fna	2.0155	41.2178	1901	raw cow milk
9	Lactobacillus sakei	ZFM220	SAMN07305403	GCF_003627275.1_ASM362727v1_genomic.fna	2.01552	41.2178	1901	raw cow milk
10	Lactobacillus sakei	ZFM229	SAMN07305421	GCF_003627315.1_ASM362731v1_genomic.fna	2.01549	41.2178	1900	fermented vegetables
11	Lactobacillus sakei	LZ217	SAMN07305388	GCF_003627875.1_ASM362787v1_genomic.fna	2.0155	41.2178	1900	fermented vegetables
12	Lactobacillus sakei	FLEC01	SAMEA104285099	GCF_900234345.1_FLEC01_assembly_v1_genomic.fna	1.9578	41.2369	1805	Human feces
13	Lactobacillus sakei	J64	SAMEA104285100	GCF_900234355.1_JOUY64_assembly_v1_genomic.fna	2.0981	41.0574	2013	French dry-type pork sausage
14	Lactobacillus sakei	MFPB16A1401	SAMEA104285092	GCF_900234375.1_MFPB16A15_assembly_v1_genomic.fna	2.04168	41.0908	1928	Beef carpaccio
15	Lactobacillus sakei	J54	SAMEA104285101	GCF_900234395.1_JOUY54_assembly_v1_genomic.fna	2.01134	41.3128	1877	French dry-type Pork sausage
16	Lactobacillus sakei	MFPB19	SAMEA104285093	GCF_900234405.1_MFPB19A15_assembly_v1_genomic.fna	2.05646	41.047	1919	Beef carpaccio
17	Lactobacillus sakei	Probio65	SAMN06718010	GCF_002105575.1_ASM210557v1_genomic.fna	2.07996	41.1843	1961	kimchi
18	Lactobacillus sakei	WiKim0073	SAMN08142167	GCF_003288215.1_ASM328821v1_genomic.fna	2.03992	41.1598	1920	kimchi
19	Lactobacillus sakei	J156	SAMEA104285109	GCF_900215765.1_J156a-v1_genomic.fna	1.88044	41.0654	1758	French dry-type Pork sausage
20	Lactobacillus sakei	J160x1	SAMEA104285103	GCF_900215775.1_J160a-v1_genomic.fna	1.89689	41.0744	1786	Horse meat
21	Lactobacillus sakei	J18	SAMEA104285110	GCF_900215905.1_J18a-v1_genomic.fna	1.82475	41	1716	French dry-type pork sausage
22	Lactobacillus sakei	J112	SAMEA104285102	GCF_900216205.1_J112a-v1_genomic.fna	1.97762	41.0381	1872	French dry-type pork sausage
23	Lactobacillus sakei subsp. sakei LS25	LS25	SAMN02178497	GCF_000478625.2_ASM47862v2_genomic.fna	2.03022	40.8667	1917	NA
24	Lactobacillus sakei subsp. sakei DSM 20017 = JCM 1157	JCM 1157	SAMD00011898	GCF_000615365.1_ASM61536v1_genomic.fna	1.9082	41.1	1634	NA
25	Lactobacillus sakei	wikim 22	SAMN03024089	GCF_000755625.1_ASM75562v1_genomic.fna	2.1859	40.6	1940	kimchi
26	Lactobacillus sakei subsp. sakei DSM 20017 = JCM 1157	DSM 20017	SAMN02369509	GCF_001434065.1_ASM143406v1_genomic.fna	1.91025	41.1	1805	Moto starter of sake
27	Lactobacillus sakei	FBL1	SAMN04452063	GCF_001593065.1_ASM159306v1_genomic.fna	2.00516	41	1923	Mukeunji
28	Lactobacillus sakei	RI-394	SAMN05717725	GCF_001981705.1_ASM198170v1_genomic.fna	1.94089	41	1873	meat
29	Lactobacillus sakei	RI-403	SAMN05717726	GCF_001981735.1_ASM198173v1_genomic.fna	2.00696	41	1925	NA
30	Lactobacillus sakei	RI-410	SAMN05717732	GCF_001981835.1_ASM198183v1_genomic.fna	1.92507	41.1	1835	NA
31	Lactobacillus sakei	RI-412	SAMN05717733	GCF_001981945.1_ASM198194v1_genomic.fna	1.9233	41.1	1830	NA
32	Lactobacillus sakei	RI-496	SAMN05717736	GCF_002750585.1_ASM275058v1_genomic.fna	2.02447	40.9	1912	meat
33	Lactobacillus sakei	RI-499	SAMN05717737	GCF_002750615.1_ASM275061v1_genomic.fna	1.91305	41	1816	meat
34	Lactobacillus sakei	RI-493	SAMN05717735	GCF_002750625.1_ASM275062v1_genomic.fna	1.97087	40.9	1863	NA
35	Lactobacillus sakei	RI-500	SAMN05717738	GCF_002750655.1_ASM275065v1_genomic.fna	2.02652	40.9	1917	meat
36	Lactobacillus sakei	RI-516	SAMN05717766	GCF_002751035.1_ASM275103v1_genomic.fna	1.9111	41	1817	cacao been fermentation
37	Lactobacillus sakei	TMW 1.411	SAMN09650482	GCF_003413685.1_ASM341368v1_genomic.fna	1.94424	41.0649	1845	Sauerkraut
38	Lactobacillus sakei	CECT 9267	SAMEA104569779	GCF_900290175.1_L_sakei_CECT_9267_Spades_Prokka_genomic.fna	2.03398	40.9	1955	NA
39	Lactobacillus sakei	CECT 9624	SAMEA4648900	GCF_900408275.1_Lb_sakei_CECT_9624_Spades_Prokka_genomic.fna	2.06443	40.8	1969	NA
40	Lactobacillus sakei subsp. carnosus DSM 15831	DSM 15831	SAMN02369430	GCF_001435715.1_ASM143571v1_genomic.fna	1.98539	41	1904	fermented meat product
41	Lactobacillus sakei	RI-409	SAMN05717731	GCF_001981795.1_ASM198179v1_genomic.fna	1.99257	41	1889	NA
42	Lactobacillus sakei	RI-404	SAMN05717727	GCF_001981825.1_ASM198182v1_genomic.fna	1.95344	40.9	1874	NA
43	Lactobacillus sakei	RI-517	SAMN05717767	GCF_002751085.1_ASM275108v1_genomic.fna	1.95284	41	1851	cacao been fermentation
44	Lactobacillus delbrueckii subsp. bulgaricus ATCC 11842 = JCM 1002	ATCC 11842	SAMEA3138258	GCF_000056065.1_ASM5606v1_genomic.fna	1.865	49.7	1626	NA
45	Lactobacillus delbrueckii subsp. bulgaricus ATCC BAA-365	ATCC BAA-365	SAMN02598530	GCF_000014405.1_ASM1440v1_genomic.fna	1.85695	49.7	1625	NA
46	Lactobacillus delbrueckii subsp. bulgaricus ND02	ND02	SAMN02603937	GCF_000182835.1_ASM18283v1_genomic.fna	2.13198	49.5857	1871	NA
47	Lactobacillus delbrueckii subsp. bulgaricus 2038	2038	SAMN02603124	GCF_000191165.1_ASM19116v1_genomic.fna	1.87292	49.7	1618	NA
48	Lactobacillus delbrueckii subsp. bulgaricus	MN-BM-F01	SAMN04309302	GCF_001469775.1_ASM146977v1_genomic.fna	1.87507	49.7	1630	isolated from a traditional fermented dairy called dairy fan
49	Lactobacillus delbrueckii subsp. lactis	KCCM 34717	SAMN06074287	GCF_001888905.1_ASM188890v1_genomic.fna	2.26338	49.1	1950	environment
50	Lactobacillus delbrueckii subsp. jakobsenii ZN7a-9 = DSM 26046	DSM 26046	SAMN06066887	GCF_001888925.1_ASM188892v1_genomic.fna	1.8918	50.1	1645	environment
51	Lactobacillus delbrueckii subsp. delbrueckii	KCTC 13731	SAMN06074289	GCF_001888945.1_ASM188894v1_genomic.fna	1.91051	50	1617	environment
52	Lactobacillus delbrueckii subsp. sunkii	JCM 17838	SAMN06066454	GCF_001888965.1_ASM188896v1_genomic.fna	2.00434	50.1	1736	environment
53	Lactobacillus delbrueckii subsp. lactis	KCTC 3035	SAMN05945927	GCF_001888985.1_ASM188898v1_genomic.fna	1.97273	50	1716	NA
54	Lactobacillus delbrueckii subsp. indicus	JCM 15610	SAMN06074288	GCF_001908415.1_ASM190841v1_genomic.fna	2.02186	49.3681	1707	environment
55	Lactobacillus delbrueckii subsp. bulgaricus	DSM 20080	SAMN06046524	GCF_001953135.1_ASM195313v1_genomic.fna	1.86818	49.8	1617	environment
56	Lactobacillus delbrueckii subsp. bulgaricus	ND04	SAMN05357477	GCF_002000885.1_ASM200088v1_genomic.fna	1.86175	49.6	1547	fermented camel milk
57	Lactobacillus delbrueckii subsp. delbrueckii	TUA4408L	SAMN06812572	GCF_002142575.1_ASM214257v1_genomic.fna	2.01244	49.9	1755	Sunki
58	Lactobacillus delbrueckii subsp. lactis DSM 20072	DSM 20072	SAMN07515627	GCF_002278095.1_ASM227809v1_genomic.fna	2.16598	49	1821	emmental cheese
59	Lactobacillus delbrueckii subsp. lactis	KCTC 3034	SAMN07513435	GCF_002285775.1_ASM228577v1_genomic.fna	2.23761	49	1914	Sour milk
60	Lactobacillus delbrueckii subsp. bulgaricus	L99	SAMN05751687	GCF_003351805.1_ASM335180v1_genomic.fna	1.84811	49.7	1592	Bulgarian homemade fermented milk
61	Lactobacillus delbrueckii subsp. bulgaricus	KLDS1.0207	SAMN10068249	GCF_003597655.1_ASM359765v1_genomic.fna	1.86918	49.8	1607	traditional dairy product
62	Lactobacillus delbrueckii subsp. bulgaricus	Lactobacillus bulgaricus ACA-DC 87	SAMEA104141261	GCF_900196735.1_Lactobacillus_bulgaricus_ACA-DC_87_genomic.fna	1.856	49.8	1620	Traditional Greek yogurt
63	Lactobacillus delbrueckii subsp. lactis	Lactobacillus delbrueckii subsp. lactis1	SAMEA104703326	GCF_900322585.1_Lactobacillus_delbrueckii_subsp._lactis_genomic.fna	2.05032	49.6	1698	traditional Greek Kasseri cheese
64	Lactobacillus delbrueckii subsp. delbrueckii DSM 20074 = JCM 1012	DSM 20074	SAMN06046523	GCF_001908495.1_ASM190849v1_genomic.fna	1.95372	49.6	1587	environment
65	Lactobacillus delbrueckii subsp. lactis DSM 20072	DSM 20072	SAMN00253996	GCF_000192165.1_ASM19216v1_genomic.fna	2.07108	49.7	1691	Homo sapiens
66	Lactobacillus delbrueckii subsp. lactis CRL581	CRL581	SAMN02469459	GCF_000409675.1_lla_2.6_genomic.fna	2.13682	49.6	1662	Argentinian hard cheese
67	Lactobacillus delbrueckii subsp. bulgaricus PB2003/044-T3-4	PB2003/044-T3-4	SAMN00017036	GCF_000179375.1_ASM17937v1_genomic.fna	1.97734	50	1762	Homo sapiens
68	Lactobacillus delbrueckii subsp. bulgaricus CNCM I-1632	CNCM I-1632	SAMN02436800	GCF_000284695.1_ASM28469v1_genomic.fna	1.7679	49.9	1558	NA
69	Lactobacillus delbrueckii subsp. bulgaricus CNCM I-1519	CNCM I-1519	SAMN02436863	GCF_000284715.1_ASM28471v1_genomic.fna	1.79654	49.9	1624	NA
70	Lactobacillus delbrueckii subsp. jakobsenii ZN7a-9 = DSM 26046	ZN7a-9	SAMN02471706	GCF_000387565.1_ASM38756v1_genomic.fna	1.73081	50.2	1570	uncooked sour wort of dolo, traditional sorghum malt beer
71	Lactobacillus delbrueckii subsp. indicus	JCM 15610	SAMN03852101	GCF_001189855.1_ASM118985v1_genomic.fna	1.87741	49.5	1617	NA
72	Lactobacillus delbrueckii subsp. sunkii	JCM 17838	SAMN03852102	GCF_001190005.1_ASM119000v1_genomic.fna	1.94526	50.1	1723	sunki, Japanese traditional fermented vegetable
73	Lactobacillus delbrueckii subsp. delbrueckii	KACC 13439	SAMN03852100	GCF_001263315.1_ASM126331v1_genomic.fna	1.76619	50	1485	NA
74	Lactobacillus delbrueckii subsp. bulgaricus	CFL1	SAMEA3628664	GCF_001510975.1_Lactobacillus_delbrueckii_subsp._bulgaricus_CFL1_genomic.fna	1.75792	49.8	1575	NA
75	Lactobacillus delbrueckii subsp. bulgaricus	Lb1-WT	SAMN04589502	GCF_001624905.1_ASM162490v1_genomic.fna	1.79043	49.9	1641	Culture
76	Lactobacillus delbrueckii subsp. bulgaricus	LBB.B5	SAMN04535277	GCF_001647065.1_ASM164706v1_genomic.fna	1.77788	49.8	1587	home-made yogurt
77	Lactobacillus delbrueckii subsp. lactis	KCTC 3034	SAMN06109027	GCF_002016675.1_ASM201667v1_genomic.fna	2.4285	48.9	2039	Sour milk
78	Lactobacillus delbrueckii subsp. delbrueckii	NBRC 3202	SAMD00093676	GCF_002723875.1_ASM272387v1_genomic.fna	1.78709	50.3	1599	NA
79	Lactobacillus delbrueckii	AVK	SAMN08644503	GCF_003034905.1_ASM303490v1_genomic.fna	1.82156	49.8	1582	dairy product (yogurt)
80	Lactobacillus delbrueckii	TJA31	SAMN09604021	GCF_003545935.1_ASM354593v1_genomic.fna	1.74269	49.8	1524	fermented goat milk
81	Lactobacillus delbrueckii subsp. lactis		SAMEA2547923	GCF_000751235.1_LBCNRZ333_V1_genomic.fna	2.05158	49.5	1784	NA
82	Lactobacillus delbrueckii subsp. lactis		SAMEA2547924	GCF_000751275.1_LBCNRZ700_V1_genomic.fna	2.08562	49.5	1703	NA
83	Lactobacillus delbrueckii subsp. bulgaricus		SAMEA2580764	GCF_000751635.1_LBVIB27_V12_genomic.fna	1.85324	49.8	1692	NA
84	Lactobacillus delbrueckii subsp. lactis		SAMEA2547934	GCF_000751655.1_LBCNRZ226_V1_genomic.fna	1.91073	50	1670	NA
85	Lactobacillus delbrueckii subsp. lactis		SAMEA2547921	GCF_000751695.1_LBCNRZ327_V11_genomic.fna	2.10543	49.8	1708	NA
86	Lactobacillus delbrueckii subsp. bulgaricus		SAMEA2580781	GCF_000751895.1_LBVIB44_V12_genomic.fna	1.81801	49.7	1617	NA
87	Lactobacillus delbrueckii subsp. delbrueckii DSM 20074 = JCM 1012	DSM 20074	SAMN02369483	GCF_001433875.1_ASM143387v1_genomic.fna	1.7485	50	1418	sour grain mash
88	Lactobacillus delbrueckii subsp. lactis DSM 20072	DSM 20072	SAMN02369369	GCF_001434635.1_ASM143463v1_genomic.fna	1.87005	49.9	1689	emmental cheese
89	Lactobacillus delbrueckii subsp. indicus DSM 15996	DSM 15996	SAMN02369368	GCF_001435795.1_ASM143579v1_genomic.fna	1.86357	49.6	1601	traditional dairy fermented product (Dahi type)
90	Lactobacillus delbrueckii subsp. bulgaricus ATCC 11842 = JCM 1002	DSM 20081	SAMN02797778	GCF_001437195.1_ASM143719v1_genomic.fna	1.75853	49.9	1553	NA
91	Lactobacillus delbrueckii subsp. jakobsenii ZN7a-9 = DSM 26046	DSM 26046	SAMN02797789	GCF_001437485.1_ASM143748v1_genomic.fna	1.74924	50.3	1566	NA
92	Lactobacillus delbrueckii subsp. bulgaricus	Lb1-GS-1	SAMN04589663	GCF_001624925.1_ASM162492v1_genomic.fna	1.74252	49.9	1578	Culture
93	Lactobacillus delbrueckii	UMB0003	SAMN08193694	GCF_002847905.1_ASM284790v1_genomic.fna	2.04923	49.6	1816	Homo sapiens
94	Lactobacillus delbrueckii subsp. bulgaricus	MBT 92059	SAMN09642035	GCF_003326615.1_ASM332661v1_genomic.fna	1.83117	49.8	1642	milk
95	Lactobacillus delbrueckii subsp. lactis	NWC_1_2	SAMN09041770	GCA_003814285.1_ASM381428v1_genomic.fna	2.25977	48.5793	1909	Natural whey culture from Gruyere cheese
96	Lactobacillus delbrueckii subsp. delbrueckii DSM 20074 = JCM 1012	JCM 1012	SAMD00016569	GCF_000615095.1_ASM61509v1_genomic.fna	1.72509	50.2	-	NA
97	Lactobacillus delbrueckii subsp. bulgaricus	CRL871	SAMN03272671	GCA_000934805.1_ASM93480v1_genomic.fna	2.06078	49.1	1361	yogurt
98	Lactobacillus delbrueckii subsp. bulgaricus ATCC 11842 = JCM 1002	JCM 1002	SAMD00000406	GCF_001311275.1_ASM131127v1_genomic.fna	1.7388	49.8	-	NA
99	Lactobacillus delbrueckii subsp. lactis DSM 20072	DSM 20072	SAMN06046522	GCA_002017855.1_ASM201785v1_genomic.fna	2.63389	49	2166	NA
100	Lactobacillus casei BL23	BL23	SAMEA2272724	GCF_000026485.1_ASM2648v1_genomic.fna	3.0792	46.3	3029	NA
101	Lactobacillus casei 12A	12A	SAMN02472008	GCF_000309565.2_ASM30956v2_genomic.fna	2.90789	46.4	2801	corn silage
102	Lactobacillus casei W56	W56	SAMEA2271945	GCF_000318035.1_ASM31803v1_genomic.fna	3.1321	46.2533	3010	NA
103	Lactobacillus casei subsp. casei ATCC 393	ATCC 393	SAMD00061035	GCF_000829055.1_ASM82905v1_genomic.fna	2.95296	47.8636	2636	NA
104	Lactobacillus casei	LC5	SAMN05631198	GCF_002192215.1_ASM219221v1_genomic.fna	3.13287	47.9	2893	Homo sapiens_Commercial dietary supplements
105	Lactobacillus casei	CECT 9104	SAMEA4665296	GCF_900492555.1_CECT9104_genomic.fna	3.07341	47.9739	2794	faeces of baby
106	Lactobacillus casei A2-362	A2-362	SAMN02597184	GCF_000510825.1_ASM51082v1_genomic.fna	3.18668	46.2	3088	NA
107	Lactobacillus casei A2-362	A2-362	SAMN02472007	GCF_000309625.1_ASM30962v1_genomic.fna	3.36127	46.1	3124	wine
108	Lactobacillus casei UW4	UW4	SAMN02472004	GCF_000309745.1_ASM30974v1_genomic.fna	2.7583	46.4	2503	cheese
109	Lactobacillus casei UW4	UW4	SAMN02256476	GCF_000376145.1_ASM37614v1_genomic.fna	2.62883	46.4	2475	NA
110	Lactobacillus casei 12A	12A	SAMN02441122	GCF_000472345.1_ASM47234v1_genomic.fna	2.932	46.3	2800	NA
111	Lactobacillus casei	N87	SAMN03580836	GCF_001013375.1_ASM101337v1_genomic.fna	3.00103	47.9	2739	Homo sapiens_Infant feces
112	Lactobacillus casei	867_LCAS	SAMN03198075	GCF_001066695.1_ASM106669v1_genomic.fna	3.09242	47.9	2784	Homo sapiens
113	Lactobacillus casei	B900021	SAMN04330102	GCF_001940585.1_Lactobacillus_BGA56_genomic.fna	3.02619	47.8	2712	Avena sativa_oat silage
114	Lactobacillus casei	GCRL 163	SAMN05949208	GCF_002091995.1_ASM209199v1_genomic.fna	2.97771	46.4	2890	cheese
115	Lactobacillus casei	DS13_13	SAMN05942028	GCF_003052855.1_ASM305285v1_genomic.fna	2.78224	47.7	2501	Homo sapiens_Commercial dietary supplements
116	Lactobacillus casei	DS1_13	SAMN05942027	GCF_003052865.1_ASM305286v1_genomic.fna	2.84138	47.7	2553	Homo sapiens_Commercial dietary supplements
117	Lactobacillus casei	AMBR2	SAMEA104094738	GCF_900185125.1_AMBR2_genomic.fna	2.9572	47.9	2650	NA
118	Lactobacillus casei DSM 20011 = JCM 1134	DSM 20011	SAMN02369372	GCF_001433735.1_ASM143373v1_genomic.fna	2.82068	46.5	2759	cheese
119	Lactobacillus casei	Z11	SAMN06036023	GCF_001885295.1_ASM188529v1_genomic.fna	2.74492	46.4	2564	Homo sapiens_adult intestinal biopsy
120	Lactobacillus casei	MJA 12	SAMN05949223	GCF_002091975.1_ASM209197v1_genomic.fna	3.15937	46.3	3114	Fermented milk drink
121	Lactobacillus casei 21/1	43486	SAMN02472009	GCF_000309585.1_ASM30958v1_genomic.fna	3.21588	46.2	3080	corn silage
122	Lactobacillus casei DSM 20011 = JCM 1134	JCM 1134	SAMD00015724	GCF_000615205.1_ASM61520v1_genomic.fna	2.78002	47.7	-	NA
123	Lactobacillus casei	Lbs2	SAMN02910029	GCA_000736295.4_L._casei_Hybrid_assembly_genomic.fna	2.72785	47.7	1824	Homo sapiens_gut of person from Indian subcontinent
124	Lactobacillus acidophilus NCFM	NCFM	SAMN02603047	GCF_000011985.1_ASM1198v1_genomic.fna	1.99356	34.7	1832	NA
125	Lactobacillus acidophilus La-14	La-14	SAMN02603216	GCF_000389675.2_ASM38967v2_genomic.fna	1.99158	34.7	1862	NA
126	Lactobacillus acidophilus	FSI4	SAMN03274004	GCF_000934625.1_ASM93462v1_genomic.fna	1.99197	34.7	1868	Yogurt
127	Lactobacillus acidophilus	ATCC 53544	SAMN07357495	GCF_002224305.1_ASM222430v1_genomic.fna	1.99191	34.7	1852	Homo sapiens_infant
128	Lactobacillus acidophilus	LA1	SAMN05631052	GCF_002286215.1_ASM228621v1_genomic.fna	1.9912	34.7	1886	Homo sapiens_feces
129	Lactobacillus acidophilus	DSM 20079	SAMN06606133	GCF_003047065.1_ASM304706v1_genomic.fna	2.00997	34.7	1840	Homo sapiens
130	Lactobacillus acidophilus ATCC 4796	ATCC 4796	SAMN00001471	GCF_000159715.1_ASM15971v1_genomic.fna	2.0205	34.7	1799	Homo sapiens
131	Lactobacillus acidophilus CIP 76.13	CIP 76.13	SAMEA2272342	GCF_000469705.1_LaCIP7613V1_genomic.fna	1.95182	34.6	1794	NA
132	Lactobacillus acidophilus DSM 9126	DSM 9126	SAMEA2272239	GCF_000469745.1_LaDSM9126V1_genomic.fna	1.99176	34.6	1849	NA
133	Lactobacillus acidophilus CIRM-BIA 445	CIRM-BIA 445	SAMEA2272655	GCF_000469765.1_LaCIRM445V1_genomic.fna	2.00201	34.6	1841	NA
134	Lactobacillus acidophilus DSM 20242	DSM 20242	SAMEA2272474	GCF_000442825.1_LaDSM20242V1_genomic.fna	2.04786	34.7	1879	NA
135	Lactobacillus acidophilus CIRM-BIA 442	CIRM-BIA 442	SAMEA2272381	GCF_000442865.1_LaCIRM442V1_genomic.fna	1.98699	34.7	1864	NA
136	Lactobacillus acidophilus CFH	CFH	SAMN02401339	GCF_000497795.1_50cell_lacAci39final_genomic.fna	1.971	34.6	1837	Commerically purchased yogurt starter culture, sequenced from 50 sorted cells
137	Lactobacillus acidophilus	ATCC 4356	SAMN03105773	GCF_000786395.1_ASM78639v1_genomic.fna	1.9567	34.6	1795	Homo sapiens
138	Lactobacillus acidophilus DSM 20079 = JCM 1132 = NBRC 13951	NBRC 13951	SAMD00046914	GCF_001591845.1_ASM159184v1_genomic.fna	1.95527	34.6	1807	NA
139	Lactobacillus acidophilus	WG-LB-IV	SAMN04628015	GCF_001639165.1_ASM163916v1_genomic.fna	1.95169	34.6	1835	yogurt fermentation
140	Lactobacillus acidophilus	P2	SAMN07665576	GCF_002406675.1_ASM240667v1_genomic.fna	2.04684	35.7	1940	commercial probiotic
141	Lactobacillus acidophilus	LMG P-21904	SAMN07187785	GCF_002914945.1_ASM291494v1_genomic.fna	1.96566	34.6	1872	NA
142	Lactobacillus acidophilus	DS24_1	SAMN06464090	GCF_003053135.1_ASM305313v1_genomic.fna	1.96837	34.6	1877	Homo sapiens_Commercial dietary supplements
143	Lactobacillus acidophilus	DS10_1A	SAMN05583778	GCF_003053245.1_ASM305324v1_genomic.fna	1.97072	34.6	1881	Homo sapiens_Commercial dietary supplements
144	Lactobacillus acidophilus	DS20_1	SAMN06464087	GCF_003061885.1_ASM306188v1_genomic.fna	1.96947	34.6	1881	Homo sapiens_Commercial dietary supplements
145	Lactobacillus acidophilus	DS13_1B	SAMN05583783	GCF_003061905.1_ASM306190v1_genomic.fna	1.96393	34.6	1880	Homo sapiens_Commercial dietary supplements
146	Lactobacillus acidophilus	DS9_1A	SAMN05583792	GCF_003061925.1_ASM306192v1_genomic.fna	1.96901	34.6	1882	Homo sapiens_Commercial dietary supplements
147	Lactobacillus acidophilus	DS8_1A	SAMN05583791	GCF_003061945.1_ASM306194v1_genomic.fna	1.96757	34.6	1880	Homo sapiens_Commercial dietary supplements
148	Lactobacillus acidophilus	DS13_1A	SAMN05583782	GCF_003061965.1_ASM306196v1_genomic.fna	1.96427	34.6	1876	Homo sapiens_Commercial dietary supplements
149	Lactobacillus acidophilus	DS5_1A	SAMN05583788	GCF_003061985.1_ASM306198v1_genomic.fna	1.96883	34.6	1884	Homo sapiens_Commercial dietary supplements
150	Lactobacillus acidophilus	DS2_1A	SAMN05583785	GCF_003062005.1_ASM306200v1_genomic.fna	1.98202	34.6	1885	Homo sapiens_Commercial dietary supplements
151	Lactobacillus acidophilus	DS11_1A	SAMN05583779	GCF_003062025.1_ASM306202v1_genomic.fna	1.96851	34.6	1877	Homo sapiens_Commercial dietary supplements
152	Lactobacillus acidophilus	DS1_1A	SAMN05583775	GCF_003062045.1_ASM306204v1_genomic.fna	1.97014	34.6	1883	Homo sapiens_Commercial dietary supplements
153	Lactobacillus acidophilus	UBLA-34	SAMN10136005	GCF_003641085.1_ASM364108v1_genomic.fna	1.95104	34.6	1860	fermented food
154	Lactobacillus acidophilus DSM 20079 = JCM 1132 = NBRC 13951	DSM 20079	SAMN02369388	GCF_001433895.1_ASM143389v1_genomic.fna	1.95404	34.6	1799	Homo sapiens
155	Lactobacillus acidophilus	KLDS 1.0901	SAMN05949236	GCF_001868765.1_ASM186876v1_genomic.fna	1.99232	34.7	1856	homemade cheese
156	Lactobacillus acidophilus	L-55	SAMD00064210	GCF_001950045.1_ASM195004v1_genomic.fna	2.00951	34.6	1852	NA
157	Lactobacillus acidophilus DSM 20079 = JCM 1132 = NBRC 13951	JCM 1132	SAMD00013701	GCF_000615165.1_ASM61516v1_genomic.fna	1.94772	34.6	-	NA
158	Lactobacillus acidophilus CFH	CFH	SAMN02401338	GCF_000497815.1_1cell_lacAci38final_genomic.fna	1.25238	34.8	-	Commerically purchased yogurt starter culture, sequenced from a single sorted cell
159	Lactobacillus plantarum WCFS1	WCFS1	SAMEA3138345	GCF_000203855.3_ASM20385v3_genomic.fna	3.34862	44.4501	3063	NA
160	Lactobacillus plantarum JDM1	JDM1	SAMN02603864	GCF_000023085.1_ASM2308v1_genomic.fna	3.19776	44.7	2904	NA
161	Lactobacillus plantarum subsp. plantarum ST-III	ST-III	SAMN02603896	GCF_000148815.2_ASM14881v1_genomic.fna	3.30794	44.5045	3020	NA
162	Lactobacillus plantarum ZJ316	ZJ316	SAMN02604341	GCF_000338115.2_ASM33811v2_genomic.fna	3.29976	44.4457	2972	Homo sapiens_healthy newborn fecal sample
163	Lactobacillus plantarum subsp. plantarum P-8	plantarum	SAMN02603936	GCF_000392485.3_ASM39248v2_genomic.fna	3.24663	44.577	5854	NA
164	Lactobacillus plantarum 16	16	SAMN02604115	GCF_000412205.1_ASM41220v1_genomic.fna	3.36102	44.3093	3076	NA
165	Lactobacillus plantarum DOMLa	DOMLa	SAMN05771125	GCF_000604105.1_ASM60410v1_genomic.fna	3.21011	44.6748	2924	NA
166	Lactobacillus plantarum	B21	SAMN03278695	GCF_000931425.2_ASM93142v2_genomic.fna	3.31067	44.4498	3039	Vietnamese fermented sausage (nem chua)
167	Lactobacillus plantarum subsp. plantarum	CGMCC 1.557	SAMN03976562	GCF_001272315.2_ASM127231v2_genomic.fna	3.27324	44.4271	3000	NA
168	Lactobacillus plantarum	43587	SAMN02953961	GCF_001278015.1_ASM127801v1_genomic.fna	3.23765	44.7	2991	fermented soybean
169	Lactobacillus plantarum	ZS2058	SAMN03952027	GCF_001296095.1_ASM129609v1_genomic.fna	3.19834	44.7	2916	sauerkraut
170	Lactobacillus plantarum	HFC8	SAMN04038608	GCF_001302645.1_ASM130264v1_genomic.fna	3.40571	44.3323	3065	faecal sample
171	Lactobacillus plantarum	WLPL04	SAMN04092618	GCF_001331925.2_ASM133192v2_genomic.fna	3.14159	44.7	2881	Homo sapiens_breast of healthy woman
172	Lactobacillus plantarum	LZ95	SAMN03854682	GCF_001484005.1_ASM148400v1_genomic.fna	3.32246	44.4873	3026	homo sapiens_baby stool
173	Lactobacillus plantarum	Zhang-LL	SAMN03734222	GCF_001581895.1_ASM158189v1_genomic.fna	2.95222	44.9	2650	NA
174	Lactobacillus plantarum	JBE245	SAMN04517536	GCF_001596095.1_ASM159609v1_genomic.fna	3.26261	44.5	2993	meju, fermented soybean paste
175	Lactobacillus plantarum	CAUH2	SAMN04549363	GCF_001617525.2_ASM161752v2_genomic.fna	3.27461	44.5484	3010	Sichuan pickle vegetables
176	Lactobacillus plantarum	LZ206	SAMN05177792	GCF_001659745.1_ASM165974v1_genomic.fna	3.26371	44.5024	2887	Bos taurus_raw cow milk
177	Lactobacillus plantarum	LZ227	SAMN05162523	GCF_001660025.1_ASM166002v1_genomic.fna	3.42529	44.3437	3082	Bos taurus_raw cow milk
178	Lactobacillus plantarum	NCU116	SAMN05162259	GCF_001672035.1_ASM167203v1_genomic.fna	3.35469	44.4	3066	NA
179	Lactobacillus plantarum	KP	SAMN04346869	GCF_001704315.1_ASM170431v1_genomic.fna	3.69274	44.0786	3414	Drosophila melanogaster_whole fly
180	Lactobacillus plantarum	DF	SAMN04346870	GCF_001704335.1_ASM170433v1_genomic.fna	3.69731	44.0684	3430	Drosophila melanogaster_whole fly
181	Lactobacillus plantarum	LY-78	SAMN04437173	GCF_001715615.1_ASM171561v1_genomic.fna	3.12878	44.7686	2835	fermented chinese cabbage
182	Lactobacillus plantarum	C410L1	SAMN05966974	GCF_001874125.1_ASM187412v1_genomic.fna	3.39278	44.4243	3076	pit mud
183	Lactobacillus plantarum	MF1298	SAMN04251328	GCF_001880185.2_ASM188018v2_genomic.fna	3.57644	44.2166	3272	Fermented sausage, Norway
184	Lactobacillus plantarum subsp. plantarum	TS12	SAMN06046789	GCF_001908455.1_ASM190845v1_genomic.fna	3.43363	44.2825	3027	Stinky Tofu
185	Lactobacillus plantarum	RI-113	SAMN05717715	GCF_001990145.1_ASM199014v1_genomic.fna	3.46299	44.3435	3183	fermented salami
186	Lactobacillus plantarum	10CH	SAMN06311425	GCF_002005385.2_ASM200538v2_genomic.fna	3.31106	44.5	3013	cheese
187	Lactobacillus plantarum	CLP0611	SAMN06240352	GCF_002024845.1_ASM202484v1_genomic.fna	3.23075	44.5448	2954	environment
188	Lactobacillus plantarum	JBE490	SAMN06619691	GCF_002109405.1_ASM210940v1_genomic.fna	3.19697	44.5727	2866	Nuruk, Korean traditional beverage starter
189	Lactobacillus plantarum	LP2	SAMN06756312	GCF_002109425.1_ASM210942v1_genomic.fna	3.28462	44.5	3011	pickles
190	Lactobacillus plantarum	BLS41	SAMN06016049	GCF_002116955.1_ASM211695v1_genomic.fna	3.47601	44.1467	3208	kimchi
191	Lactobacillus plantarum	TMW 1.25	SAMN05805044	GCF_002117245.1_ASM211724v1_genomic.fna	3.3519	44.2989	3054	raw sausage
192	Lactobacillus plantarum	TMW 1.277	SAMN05805045	GCF_002117265.1_ASM211726v1_genomic.fna	3.40013	44.222	3096	palm wine
193	Lactobacillus plantarum	TMW 1.708	SAMN05805046	GCF_002117285.1_ASM211728v1_genomic.fna	3.24648	44.5488	2928	raw sausage
194	Lactobacillus plantarum	TMW 1.1623	SAMN05805047	GCF_002117305.1_ASM211730v1_genomic.fna	3.33288	44.3665	3055	NA
195	Lactobacillus plantarum	SRCM102022	SAMN07125944	GCF_002173655.1_ASM217365v1_genomic.fna	3.33136	44.3988	3068	food
196	Lactobacillus plantarum subsp. plantarum	SRCM100434	SAMN07167784	GCF_002174195.1_ASM217419v1_genomic.fna	3.2236	44.6	2947	food
197	Lactobacillus plantarum	LPL-1	SAMN07248584	GCF_002205775.2_ASM220577v2_genomic.fna	3.20057	44.5914	2917	fermented fish
198	Lactobacillus plantarum	dm	SAMN06855883	GCF_002220175.1_ASM222017v1_genomic.fna	3.32568	44.5	3062	NA
199	Lactobacillus plantarum	GB-LP1	SAMN06622701	GCF_002220815.1_ASM222081v1_genomic.fna	3.04039	44.9	2729	NA
200	Lactobacillus plantarum	LP3	SAMN05631073	GCF_002286275.1_ASM228627v1_genomic.fna	3.32995	44.393	3060	Homo sapiens_Commercial dietary supplements
201	Lactobacillus plantarum	BDGP2	SAMN07593867	GCF_002290185.1_ASM229018v1_genomic.fna	3.58159	44.2489	3297	Drosophila melanogaster Oregon-R modENCODE
202	Lactobacillus plantarum	PC520	SAMN07760023	GCF_002576835.1_ASM257683v1_genomic.fna	3.4529	44.3542	3171	Chinese fermented food-pickles
203	Lactobacillus plantarum	ATCC 8014	SAMN07837328	GCF_002749655.1_ASM274965v1_genomic.fna	3.30947	44.4263	3030	NA
204	Lactobacillus plantarum	KC3	SAMN08274863	GCF_002868755.1_ASM286875v1_genomic.fna	3.33001	44.594	3026	kimchi
205	Lactobacillus plantarum	K259	SAMN08274873	GCF_002868775.1_ASM286877v1_genomic.fna	3.37308	44.5042	3107	kimchi
206	Lactobacillus plantarum	LM1004	SAMN08348227	GCF_002895245.1_ASM289524v1_genomic.fna	3.19869	44.6	2956	napa cabbage kimchi
207	Lactobacillus plantarum subsp. plantarum	LB1-2	SAMN08367724	GCF_002906875.1_ASM290687v1_genomic.fna	3.54187	44.1075	3299	Apis mellifera_beehive
208	Lactobacillus plantarum	X7021	SAMN08166740	GCF_002943545.1_ASM294354v1_genomic.fna	3.40705	44.3995	3056	brine of stinky tofu
209	Lactobacillus plantarum	KC28	SAMN08512091	GCF_002948215.1_ASM294821v1_genomic.fna	3.29185	44.5	3045	Fermented Kimchi
210	Lactobacillus plantarum	K25	SAMN06560050	GCF_003020005.1_ASM302000v1_genomic.fna	3.41215	44.4168	3072	NA
211	Lactobacillus plantarum	plantarum	SAMN06675000	GCF_003076435.1_ASM307643v1_genomic.fna	3.16437	44.7	2865	weaned piglets
212	Lactobacillus plantarum	LQ80	SAMN08939683	GCF_003097595.1_ASM309759v1_genomic.fna	3.44762	44.3777	3186	pig feed from feed plant
213	Lactobacillus plantarum	HAC01	SAMN09087848	GCF_003143915.1_ASM314391v1_genomic.fna	3.2306	44.5461	2956	White Kimchi (Baek Kimchi)
214	Lactobacillus plantarum	SK151	SAMN09373895	GCF_003269405.1_ASM326940v1_genomic.fna	3.23125	44.6	2971	kimchi
215	Lactobacillus plantarum	DSR_M2	SAMN07280659	GCF_003286955.1_ASM328695v1_genomic.fna	3.25075	44.5895	2991	kimchi
216	Lactobacillus plantarum	nF1	SAMN09602223	GCF_003325395.1_ASM332539v1_genomic.fna	3.19199	44.6097	2921	kimchi (traditional fermented korean dish)
217	Lactobacillus plantarum	TMW 1.1478	SAMN07236647	GCF_003345375.1_ASM334537v1_genomic.fna	3.38717	44.3117	3146	honey
218	Lactobacillus plantarum	b-2	SAMN08624599	GCF_003352125.1_ASM335212v1_genomic.fna	3.21127	44.6	2915	pickle
219	Lactobacillus plantarum	IDCC3501	SAMN09858434	GCF_003428355.1_ASM342835v1_genomic.fna	3.24265	44.5	2976	kimchi
220	Lactobacillus plantarum	DR7	SAMN09721150	GCF_003586485.1_ASM358648v1_genomic.fna	3.23062	44.5461	2964	Bos taurus_milk
221	Lactobacillus plantarum	ZFM55	SAMN07305427	GCF_003589725.1_ASM358972v1_genomic.fna	3.4123	44.3477	3150	Homo sapiens_healthy infant fecal samples
222	Lactobacillus plantarum	ATG-K6	SAMN10094369	GCF_003597595.1_ASM359759v1_genomic.fna	3.2625	44.5024	2999	kimchi
223	Lactobacillus plantarum	ATG-K8	SAMN10094466	GCF_003597615.1_ASM359761v1_genomic.fna	3.27576	44.5118	2999	kimchi
224	Lactobacillus plantarum	ATG-K2	SAMN10094318	GCA_003597635.1_ASM359763v1_genomic.fna	3.1751	45.0837	2857	kimchi
225	Lactobacillus plantarum	NCIMB 700965	SAMN07672117	GCF_003611015.1_ASM361101v1_genomic.fna	3.21629	44.5352	2860	New Zealand cheese
226	Lactobacillus plantarum	ZFM9	SAMN07303085	GCF_003627335.1_ASM362733v1_genomic.fna	3.43401	44.2763	3164	Homo sapiens_healthy infant fecal samples
227	Lactobacillus plantarum	ZFM4	SAMN07303049	GCF_003627355.1_ASM362735v1_genomic.fna	3.30378	44.462	2999	Homo sapiens_healthy infant fecal samples
228	Lactobacillus plantarum subsp. argentoratensis	DSM 16365	SAMN10174878	GCF_003641165.1_ASM364116v1_genomic.fna	3.35034	44.9383	3042	fermented cassava roots (fufu)
229	Lactobacillus plantarum	KACC 92189	SAMN07661079	GCF_003692595.1_ASM369259v1_genomic.fna	3.46029	44.3024	3123	NA
230	Lactobacillus plantarum	LMT1-48	SAMN10417190	GCF_003813125.1_ASM381312v1_genomic.fna	3.28104	44.5029	-	kimchi
231	Lactobacillus plantarum	AS-10	SAMN08794387	GCA_003045645.1_ASM304564v1_genomic.fna	3.02297	44.8	2768	Fruits and Vegetables
232	Lactobacillus plantarum	AS-8	SAMN08794385	GCA_003045665.1_ASM304566v1_genomic.fna	3.1539	44.6	2932	Fruits and Vegetables
233	Lactobacillus plantarum	AS-9	SAMN08794386	GCA_003045705.1_ASM304570v1_genomic.fna	3.0928	44.8	2847	Fruits and Vegetables
234	Lactobacillus plantarum	AS-6	SAMN08794383	GCA_003045725.1_ASM304572v1_genomic.fna	3.05683	44.8	2807	Fruits and Vegetables
235	Lactobacillus plantarum subsp. plantarum	E1	SAMN08455838	GCF_003429585.1_ASM342958v1_genomic.fna	3.29165	44.7831	2924	Eup (fermented bamboo shoot)
236	Lactobacillus plantarum CMPG5300	CMPG5300	SAMN03083641	GCF_000762955.1_ASM76295v1_genomic.fna	3.50783	44.2157	3233	Homo sapiens_vagina of healthy woman
237	Lactobacillus plantarum subsp. plantarum ATCC 14917 = JCM 1149 = CGMCC 1.2437	ATCC 14917	SAMN00001478	GCF_000143745.1_ASM14374v1_genomic.fna	3.21226	44.5	2960	Homo sapiens
238	Lactobacillus plantarum UCMA 3037	UCMA 3037	SAMN02471400	GCF_000347515.1_Assemblage_de_novo_genomic.fna	3.10828	44.5	2836	unpasteurized Camembert cheese
239	Lactobacillus plantarum	FMNP01	SAMN02947174	GCF_000764285.1_ASM76428v1_genomic.fna	3.31364	44.5	3017	Guangzhou mango
240	Lactobacillus plantarum	NL42	SAMN03390058	GCF_000966475.1_ASM96647v1_genomic.fna	3.35307	44.4	3051	dairy products
241	Lactobacillus plantarum	PS128	SAMN03445817	GCF_001005805.1_ASM100580v1_genomic.fna	3.32581	44.4	3050	fu-tsai (a Taiwan fermented mustard product)
242	Lactobacillus plantarum	L31-1	SAMN03764446	GCF_001267905.1_ASM126790v1_genomic.fna	3.21648	44.5	2944	NA
243	Lactobacillus plantarum	15766	SAMN04329467	GCF_001595615.1_ASM159561v1_genomic.fna	3.29448	44.4	3039	Homo sapiens_feces
244	Lactobacillus plantarum	ATCC 8014	SAMN02777132	GCF_002631775.1_ASM263177v1_genomic.fna	3.25476	44.5	2974	de Man, Rogosa &amp; Sharpe laboratory culture
245	Lactobacillus plantarum	C4	SAMN08583619	GCF_002994725.1_ASM299472v1_genomic.fna	3.22135	44.5	2949	kefir
246	Lactobacillus plantarum	C29	SAMN09667219	GCF_003577505.1_ASM357750v1_genomic.fna	3.45233	44.3	3206	kimchi
247	Lactobacillus plantarum subsp. plantarum NC8		SAMN02470702	GCF_000247735.1_ASM24773v2_genomic.fna	3.20722	44.6	2942	grass silage
248	Lactobacillus plantarum IPLA88	IPLA88	SAMN02470055	GCF_000410795.1_LplantarumLP882.0_genomic.fna	3.25406	44.4	3001	sourdough
249	Lactobacillus plantarum LP91	LP91	SAMN02470621	GCF_000473935.1_LP1_1.0_genomic.fna	2.92558	45.1	2671	Homo sapiens_gut
250	Lactobacillus plantarum WJL	WJL	SAMN02470914	GCF_000474695.1_Lactobacillus_plantarum_WJL_genome_Assembly_genomic.fna	3.47749	44.2	3229	Drosophila melanogaster_intestine
251	Lactobacillus plantarum 4_3	4_3	SAMN02303046	GCF_000507045.1_Velvet_for_Version_1.2.03_of_the_Lactobacillus_plantarum_genome_genomic.fna	3.32036	44.3	3043	fermented soybean
252	Lactobacillus plantarum subsp. plantarum	wikim18	SAMN02732144	GCF_000648755.1_LP_contig_genomic.fna	3.35267	44.3	2961	Kimchi
253	Lactobacillus plantarum	AG30	SAMN02743874	GCF_000687495.1_ASM68749v1_genomic.fna	3.44287	44.3	3068	NA
254	Lactobacillus plantarum	Lp90	SAMN02689810	GCF_000731855.1_ASM73185v1_genomic.fna	3.32408	44.3	3065	wine
255	Lactobacillus plantarum	DmCS_001	SAMN02849421	GCF_000743895.1_ASM74389v1_genomic.fna	3.19469	44.5	2945	Drosophila melanogaster_pure bacterial culture
256	Lactobacillus plantarum	90sk	SAMN03272560	GCF_000830535.1_ASM83053v1_genomic.fna	3.37146	44.3	3058	Homo sapiens_gut biopsy
257	Lactobacillus plantarum	CIP104448	SAMN03160619	GCF_000956195.1_ASM95619v1_genomic.fna	3.23733	44.4	2938	Human stool
258	Lactobacillus plantarum	TIFN101	SAMN03160585	GCF_001005695.1_ASM100569v1_genomic.fna	3.07935	44.5	2801	Homo sapiens_stool
259	Lactobacillus plantarum	8 RA-3	SAMN03452286	GCF_001010175.1_ASM101017v1_genomic.fna	3.33009	44.4	3067	NA
260	Lactobacillus plantarum	SNU.Lp177	SAMN03785547	GCF_001273585.1_ASM127358v1_genomic.fna	3.20477	45	2931	pig_Porcine feces
261	Lactobacillus plantarum WJL	WJL	SAMN04017315	GCF_001307325.1_ASM130732v1_genomic.fna	3.50307	44.2	3246	Drosophila melanogaster_insect gut
262	Lactobacillus plantarum	Nizo2877	SAMN04123802	GCF_001308305.1_ASM130830v1_genomic.fna	3.23177	44.5	2979	hot-dog
263	Lactobacillus plantarum	80	SAMEA3158485	GCF_001368775.1_LP_newbler2.7_genomic.fna	3.22477	44.4	2947	NA
264	Lactobacillus plantarum	CRL 1506	SAMN04266587	GCF_001444495.1_ASM144449v1_genomic.fna	3.2281	44.6	2966	goat_goat cheese
265	Lactobacillus plantarum	Lp1610	SAMN03702584	GCF_001540925.1_ASM154092v1_genomic.fna	3.29866	44.4	3070	bovine_teat canal
266	Lactobacillus plantarum	Lp1612	SAMN03702585	GCF_001540965.1_ASM154096v1_genomic.fna	3.24052	44.4	2979	bovine_teat canal
267	Lactobacillus plantarum	E2C2	SAMN04490175	GCF_001596195.1_ASM159619v1_genomic.fna	3.60356	44	3361	Homo sapiens_human stool
268	Lactobacillus plantarum	E2C5	SAMN04519660	GCF_001597605.1_ASM159760v1_genomic.fna	3.61517	44	3370	Homo sapiens_stool material
269	Lactobacillus plantarum	ER	SAMN04528995	GCF_001633245.1_ASM163324v1_genomic.fna	3.45279	44.3	3074	Drosophila melanogaster_Surface sterilised adult
270	Lactobacillus plantarum	NAB2	SAMN04528998	GCF_001633255.1_ASM163325v1_genomic.fna	3.55084	44.1	3136	Drosophila melanogaster_Adult midgut
271	Lactobacillus plantarum	19.1	SAMN04528996	GCF_001633265.1_ASM163326v1_genomic.fna	3.65107	43.9	3222	Drosophila melanogaster_Adult midgut
272	Lactobacillus plantarum	CNW10	SAMN04528200	GCF_001633285.1_ASM163328v1_genomic.fna	3.19469	44.5	2945	Drosophila melanogaster_Adult midgut
273	Lactobacillus plantarum	Nizo2484	SAMN04528229	GCF_001633325.1_ASM163332v1_genomic.fna	3.38606	44.2	3141	Pork pickled sausage
274	Lactobacillus plantarum	Nizo2485	SAMN04528231	GCF_001633335.1_ASM163333v1_genomic.fna	3.34856	44.3	3107	Pork pickled sausage
275	Lactobacillus plantarum	Nizo2494	SAMN04528232	GCF_001633355.1_ASM163335v1_genomic.fna	3.30324	44.5	3032	Pork pickled sausage
276	Lactobacillus plantarum	Nizo2726	SAMN04528806	GCF_001633385.1_ASM163338v1_genomic.fna	3.17943	44.6	2913	Maize ensilage
277	Lactobacillus plantarum	Nizo2535	SAMN04528803	GCF_001633405.1_ASM163340v1_genomic.fna	3.41285	44.2	3163	Fermented orange
278	Lactobacillus plantarum	Nizo2741	SAMN04528807	GCF_001633415.1_ASM163341v1_genomic.fna	3.34653	44.3	3090	Cabbage kimchi
279	Lactobacillus plantarum	Nizo2753	SAMN04528815	GCF_001633435.1_ASM163343v1_genomic.fna	3.12852	44.6	2847	Fermented sourdough
280	Lactobacillus plantarum	Nizo2776	SAMN04528821	GCF_001633455.1_ASM163345v1_genomic.fna	3.12458	44.5	2767	Cheese
281	Lactobacillus plantarum	Nizo2757	SAMN04528819	GCF_001633485.1_ASM163348v1_genomic.fna	3.15086	44.5	2887	Fermented sourdough
282	Lactobacillus plantarum	Nizo2766	SAMN04528820	GCF_001633495.1_ASM163349v1_genomic.fna	3.16906	44.4	2905	Fermented sourdough
283	Lactobacillus plantarum	Nizo2830	SAMN04528842	GCF_001633505.1_ASM163350v1_genomic.fna	3.24609	44.5	2969	NA
284	Lactobacillus plantarum	Nizo2802	SAMN04528827	GCF_001633545.1_ASM163354v1_genomic.fna	3.37251	44.4	3094	Cheese
285	Lactobacillus plantarum	Nizo2801	SAMN04528826	GCF_001633565.1_ASM163356v1_genomic.fna	3.24801	44.4	2974	Turnip pickled
286	Lactobacillus plantarum	Nizo2814	SAMN04528840	GCF_001633575.1_ASM163357v1_genomic.fna	3.35213	44.3	3073	Wine grapes
287	Lactobacillus plantarum	Nizo2831	SAMN04528875	GCF_001633595.1_ASM163359v1_genomic.fna	3.23208	44.5	2962	Grass silage
288	Lactobacillus plantarum	Nizo2806	SAMN04528828	GCF_001633605.1_ASM163360v1_genomic.fna	3.18881	44.6	2932	Sauerkraut
289	Lactobacillus plantarum	Nizo2855	SAMN04528876	GCF_001633645.1_ASM163364v1_genomic.fna	3.22305	44.5	2979	Pork pickled sausage
290	Lactobacillus plantarum	Nizo2891	SAMN04528879	GCF_001633665.1_ASM163366v1_genomic.fna	3.46917	44.1	3205	Radish pickled
291	Lactobacillus plantarum	Nizo2889	SAMN04528877	GCF_001633675.1_ASM163367v1_genomic.fna	3.29115	44.4	3008	Fermented banana
292	Lactobacillus plantarum	Nizo3400	SAMN04528909	GCF_001633685.1_ASM163368v1_genomic.fna	3.26743	44.4	2914	Milk
293	Lactobacillus plantarum	Nizo3894	SAMN04528934	GCF_001633725.1_ASM163372v1_genomic.fna	3.29608	44.5	3032	Vegetables
294	Lactobacillus plantarum	Nizo3893	SAMN04528933	GCF_001633745.1_ASM163374v1_genomic.fna	3.34275	44.3	3020	Homo sapiens_stool
295	Lactobacillus plantarum	Nizo3892	SAMN04528932	GCF_001633765.1_ASM163376v1_genomic.fna	3.32485	44.4	3055	Homo sapiens_spinal fluid
296	Lactobacillus plantarum	Nizo2256	SAMN04525444	GCF_001633805.1_ASM163380v1_genomic.fna	2.9977	44.6	2753	Homo sapiens_stool
297	Lactobacillus plantarum	Nizo1838	SAMN04524170	GCF_001639425.1_ASM163942v1_genomic.fna	3.03408	44.5	2787	Homo sapiens_stool
298	Lactobacillus plantarum	Nizo1839	SAMN04525211	GCF_001639445.1_ASM163944v1_genomic.fna	3.19695	45.1	2902	Sour cassava
299	Lactobacillus plantarum	Nizo1840	SAMN04525298	GCF_001639455.1_ASM163945v1_genomic.fna	3.20442	44.9	2846	Fermented cereal
300	Lactobacillus plantarum	Nizo2029	SAMN04525416	GCF_001639485.1_ASM163948v1_genomic.fna	3.24303	44.5	2996	Raw cheese with rennet
301	Lactobacillus plantarum	Nizo2257	SAMN04525445	GCF_001639505.1_ASM163950v1_genomic.fna	3.15666	44.4	2878	Homo sapiens_stool
302	Lactobacillus plantarum	Nizo2258	SAMN04525446	GCF_001639525.1_ASM163952v1_genomic.fna	3.13133	44.4	2874	Homo sapiens_urine
303	Lactobacillus plantarum	Nizo2259	SAMN04525553	GCF_001639545.1_ASM163954v1_genomic.fna	3.43062	44.3	3177	Homo sapiens_tooth abscess
304	Lactobacillus plantarum	Nizo2260	SAMN04525974	GCF_001639565.1_ASM163956v1_genomic.fna	3.3102	44.4	3058	Homo sapiens_intestine
305	Lactobacillus plantarum	Nizo2262	SAMN04525975	GCF_001639585.1_ASM163958v1_genomic.fna	3.21998	44.5	2964	Silage
306	Lactobacillus plantarum	Nizo2263	SAMN04525976	GCF_001639595.1_ASM163959v1_genomic.fna	3.25926	44.5	3042	Silage
307	Lactobacillus plantarum	Nizo2264	SAMN04525977	GCF_001639625.1_ASM163962v1_genomic.fna	3.08726	45.3	2819	Silage
308	Lactobacillus plantarum	Nizo2457	SAMN04525983	GCF_001639645.1_ASM163964v1_genomic.fna	3.33914	44.4	3064	Pork,pickled sausage
309	Lactobacillus plantarum	UC8491	SAMN04485286	GCF_001643065.1_ASM164306v1_genomic.fna	3.29783	44.4	3060	food
310	Lactobacillus plantarum	NRCC1	SAMN04550865	GCF_001649985.1_ASM164998v1_genomic.fna	2.99513	44.9	2694	Camelus dromedarius_C1 compartment fluid of stomach
311	Lactobacillus plantarum	Nizo1837	SAMN04510483	GCF_001651845.1_ASM165184v1_genomic.fna	3.30971	44.4	3058	Homo sapiens_colon
312	Lactobacillus plantarum	SRCM101060	SAMN05162514	GCF_001662895.1_ASM166289v1_genomic.fna	3.26306	44.3	2981	Pepper Jangajji
313	Lactobacillus plantarum	TL2766	SAMN05219309	GCF_001675425.1_ASM167542v1_genomic.fna	3.30368	44.4	3037	Homo sapiens_Healthy adult feces
314	Lactobacillus plantarum	JSA22	SAMN05520948	GCF_001720285.1_ASM172028v1_genomic.fna	3.45553	44.3	3197	Fermented soybean paste
315	Lactobacillus plantarum	CGMCC 8198	SAMN04437239	GCF_001754005.1_ASM175400v1_genomic.fna	3.0803	44.7	2786	fermented herbage
316	Lactobacillus plantarum	I61	SAMN03654505	GCF_001888245.1_ASM188824v1_genomic.fna	3.31316	44.4	3090	Homo sapiens
317	Lactobacillus plantarum	P22	SAMN03654466	GCF_001888255.1_ASM188825v1_genomic.fna	3.30186	44.3	3017	NA
318	Lactobacillus plantarum	K35	SAMN03654461	GCF_001888265.1_ASM188826v1_genomic.fna	3.49224	44.1	3216	NA
319	Lactobacillus plantarum	T10	SAMN03654486	GCF_001888275.1_ASM188827v1_genomic.fna	3.64607	43.9	3381	NA
320	Lactobacillus plantarum	P31	SAMN03654472	GCF_001888325.1_ASM188832v1_genomic.fna	3.26431	44.5	3017	NA
321	Lactobacillus plantarum	P42	SAMN03654474	GCF_001888335.1_ASM188833v1_genomic.fna	3.2743	44.5	3039	NA
322	Lactobacillus plantarum	P26	SAMN03654470	GCF_001888345.1_ASM188834v1_genomic.fna	3.23647	44.4	2971	NA
323	Lactobacillus plantarum	P62	SAMN03654478	GCF_001888355.1_ASM188835v1_genomic.fna	3.26275	44.5	3018	NA
324	Lactobacillus plantarum	P67	SAMN03654481	GCF_001888405.1_ASM188840v1_genomic.fna	3.2365	44.4	2973	NA
325	Lactobacillus plantarum	P86	SAMN03654484	GCF_001888415.1_ASM188841v1_genomic.fna	3.23552	44.4	2967	NA
326	Lactobacillus plantarum	P73	SAMN03654355	GCF_001888425.1_ASM188842v1_genomic.fna	3.30932	44.4	3074	NA
327	Lactobacillus plantarum	P76	SAMN03654482	GCF_001888465.1_ASM188846v1_genomic.fna	3.34193	44.3	3080	NA
328	Lactobacillus plantarum	MHO2.4	SAMN03654489	GCF_001888485.1_ASM188848v1_genomic.fna	3.20526	44.5	2973	shrimp
329	Lactobacillus plantarum	MHO2.5	SAMN03654490	GCF_001888495.1_ASM188849v1_genomic.fna	3.3481	44.4	3089	shrimp
330	Lactobacillus plantarum	MHO2.9	SAMN03654492	GCF_001888505.1_ASM188850v1_genomic.fna	3.33555	44.3	3062	shrimp
331	Lactobacillus plantarum	A3	SAMN03654356	GCF_001888525.1_ASM188852v1_genomic.fna	3.39396	44.2	3153	fish
332	Lactobacillus plantarum	I08	SAMN03654504	GCF_001888565.1_ASM188856v1_genomic.fna	3.31231	44.4	3088	Homo sapiens
333	Lactobacillus plantarum	CIF17A2	SAMN03654499	GCF_001888575.1_ASM188857v1_genomic.fna	3.10424	45.1	2830	Homo sapiens
334	Lactobacillus plantarum	CIF17A4	SAMN03654500	GCF_001888585.1_ASM188858v1_genomic.fna	3.10575	45.1	2829	Homo sapiens
335	Lactobacillus plantarum	CIF17A5	SAMN03654501	GCF_001888595.1_ASM188859v1_genomic.fna	3.10491	45.1	2827	Homo sapiens
336	Lactobacillus plantarum	CIF17AN2	SAMN03654502	GCF_001888645.1_ASM188864v1_genomic.fna	3.12767	45.1	2841	Homo sapiens
337	Lactobacillus plantarum	DSM 2601	SAMN03654521	GCF_001888655.1_ASM188865v1_genomic.fna	3.19863	44.5	2937	NA
338	Lactobacillus plantarum	DSM 20246	SAMN03654440	GCF_001888665.1_ASM188866v1_genomic.fna	3.24201	44.4	2969	NA
339	Lactobacillus plantarum	CIF17AN8	SAMN03654503	GCF_001888675.1_ASM188867v1_genomic.fna	3.10545	45.1	2832	Homo sapiens
340	Lactobacillus plantarum	TISTR875	SAMN03654487	GCF_001888725.1_ASM188872v1_genomic.fna	3.22302	44.4	2987	NA
341	Lactobacillus plantarum	299v	SAMN03654439	GCF_001888735.1_ASM188873v1_genomic.fna	3.30206	44.4	3053	NA
342	Lactobacillus plantarum	K36	SAMN03654463	GCF_001888745.1_ASM188874v1_genomic.fna	3.21124	44.5	2978	NA
343	Lactobacillus plantarum	P14	SAMN03654467	GCF_001888775.1_ASM188877v1_genomic.fna	3.34069	44.3	3095	NA
344	Lactobacillus plantarum	RI-048	SAMN05717714	GCF_001981585.1_ASM198158v1_genomic.fna	3.18506	44.5	2940	milk product
345	Lactobacillus plantarum	RI-011	SAMN05717710	GCF_001981645.1_ASM198164v1_genomic.fna	3.167	44.6	2910	NA
346	Lactobacillus plantarum	RI-189	SAMN05717718	GCF_001981665.1_ASM198166v1_genomic.fna	3.1026	44.5	2845	NA
347	Lactobacillus plantarum	RI-405	SAMN05717728	GCF_001981785.1_ASM198178v1_genomic.fna	3.32108	44.3	3084	NA
348	Lactobacillus plantarum	RI-422	SAMN05717734	GCF_001981875.1_ASM198187v1_genomic.fna	3.32696	44.3	3095	meat
349	Lactobacillus plantarum	RI-510	SAMN05717760	GCF_001982195.1_ASM198219v1_genomic.fna	3.37591	44.2	3038	cacao been fermentation
350	Lactobacillus plantarum	RI-512	SAMN05717762	GCF_001982245.1_ASM198224v1_genomic.fna	3.30638	44.3	3067	cacao been fermentation
351	Lactobacillus plantarum	RI-509	SAMN05717759	GCF_001982335.1_ASM198233v1_genomic.fna	3.32423	44.4	3099	cacao been fermentation
352	Lactobacillus plantarum	RI-505	SAMN05717755	GCF_001982345.1_ASM198234v1_genomic.fna	3.10267	44.7	2884	cacao been fermentation
353	Lactobacillus plantarum	S2T10D	SAMN05341252	GCF_002165655.1_ASM216565v1_genomic.fna	3.16526	44.5	2812	brine from table olives after 10 days of fermentation
354	Lactobacillus plantarum	O2T60C	SAMN05332107	GCF_002165715.1_ASM216571v1_genomic.fna	3.31156	44.4	2991	Surface of table olives after 60 days of fermentation
355	Lactobacillus plantarum	S11T3E	SAMN05332112	GCF_002165725.1_ASM216572v1_genomic.fna	3.16869	44.5	2834	brine from table olives after 11 days of fermentation
356	Lactobacillus plantarum	A6	SAMN04445749	GCF_002249825.1_ASM224982v1_genomic.fna	3.36858	44.3	3084	Vietnamese fermented sausage (nem chua)
357	Lactobacillus plantarum	Lp820	SAMN05645847	GCF_002370925.1_ASM237092v1_genomic.fna	3.19548	44.5	2963	Hunan smoked pork
358	Lactobacillus plantarum	ATCC 8014	SAMN05645851	GCF_002370965.1_ASM237096v1_genomic.fna	3.2124	44.5	2944	NA
359	Lactobacillus plantarum	NI326	SAMN06561695	GCF_002407395.1_ASM240739v1_genomic.fna	3.18243	44.5	2897	olives
360	Lactobacillus plantarum	D13	SAMN07179270	GCF_002532115.1_ASM253211v1_genomic.fna	3.34326	44.4	3080	Traditionally produced smoked fresh cheese
361	Lactobacillus plantarum	M92C	SAMN07179265	GCF_002532175.1_ASM253217v1_genomic.fna	3.1758	44.4	2803	Fermented milk
362	Lactobacillus plantarum	FlyG2.1.8	SAMN07829376	GCF_002735815.1_ASM273581v1_genomic.fna	3.21475	44.5	2849	Drosophila melanogaster
363	Lactobacillus plantarum	FlyG8.1.1	SAMN07834049	GCF_002737745.1_ASM273774v1_genomic.fna	3.21431	44.5	2824	Drosophila melanogaster
364	Lactobacillus plantarum	FlyG9.1.4	SAMN07834051	GCF_002737825.1_ASM273782v1_genomic.fna	3.21809	44.5	2872	Drosophila melanogaster
365	Lactobacillus plantarum	FlyG20.1.4	SAMN07834056	GCF_002737845.1_ASM273784v1_genomic.fna	3.21332	44.5	2841	Drosophila melanogaster
366	Lactobacillus plantarum	FlyG20.2.6	SAMN07834128	GCF_002737885.1_ASM273788v1_genomic.fna	3.22337	44.5	2862	Drosophila melanogaster
367	Lactobacillus plantarum	DietG20.1.2	SAMN07834139	GCF_002737935.1_ASM273793v1_genomic.fna	3.21602	44.5	2894	Drosophila melanogaster nutritional substrate
368	Lactobacillus plantarum	DietG20.2.2_EE	SAMN07834417	GCF_002737995.1_ASM273799v1_genomic.fna	3.21597	44.5	2893	Drosophila melanogaster nutritional substrate
369	Lactobacillus plantarum	FlyG3.1.8	SAMN07834046	GCF_002738055.1_ASM273805v1_genomic.fna	3.21643	44.5	2871	Drosophila melanogaster
370	Lactobacillus plantarum	RI-265	SAMN05717752	GCF_002750695.1_ASM275069v1_genomic.fna	3.20731	44.4	2934	NA
371	Lactobacillus plantarum	RI-029	SAMN05717712	GCF_002751765.1_ASM275176v1_genomic.fna	3.12375	44.6	2884	milk product
372	Lactobacillus plantarum subsp. plantarum	SRCM101520	SAMN07276621	GCF_002872355.1_ASM287235v1_genomic.fna	3.13583	44.7	-	food
373	Lactobacillus plantarum	LMG S-29189	SAMN07187784	GCF_002914965.1_ASM291496v1_genomic.fna	3.20002	44.5	2963	NA
374	Lactobacillus plantarum	JMCC0013	SAMN07943318	GCF_002920935.1_ASM292093v1_genomic.fna	3.29238	44.3	3028	fermented milk
375	Lactobacillus plantarum	JDARSH	SAMN08741665	GCF_003023825.1_ASM302382v1_genomic.fna	3.20152	44.5	2962	milk sample
376	Lactobacillus plantarum	DS8_9	SAMN05726898	GCF_003053025.1_ASM305302v1_genomic.fna	3.11371	44.7	2901	Homo sapiens_Commercial dietary supplements
377	Lactobacillus plantarum	DS18_9	SAMN06464105	GCF_003053035.1_ASM305303v1_genomic.fna	3.30049	44.4	3057	Homo sapiens_Commercial dietary supplements
378	Lactobacillus plantarum	DS23_9	SAMN06464107	GCF_003053045.1_ASM305304v1_genomic.fna	3.2048	44.5	2964	Homo sapiens_Commercial dietary supplements
379	Lactobacillus plantarum	DS3_9	SAMN05726896	GCF_003053165.1_ASM305316v1_genomic.fna	3.23161	44.5	2963	Homo sapiens_Commercial dietary supplements
380	Lactobacillus plantarum	DS13_9	SAMN05726894	GCF_003053185.1_ASM305318v1_genomic.fna	3.11257	44.7	2902	Homo sapiens_Commercial dietary supplements
381	Lactobacillus plantarum	DS6_9	SAMN05726897	GCF_003061725.1_ASM306172v1_genomic.fna	3.21584	44.5	2969	Homo sapiens_Commercial dietary supplements
382	Lactobacillus plantarum	DS14_9	SAMN05726895	GCF_003061765.1_ASM306176v1_genomic.fna	3.20626	44.5	2969	Homo sapiens_Commercial dietary supplements
383	Lactobacillus plantarum	DS9_9	SAMN05726899	GCF_003061785.1_ASM306178v1_genomic.fna	3.30135	44.4	3057	Homo sapiens_Commercial dietary supplements
384	Lactobacillus plantarum	DS11_9	SAMN05726893	GCF_003061805.1_ASM306180v1_genomic.fna	3.20833	44.5	2968	Homo sapiens_Commercial dietary supplements
385	Lactobacillus plantarum	CRL 681	SAMN09649875	GCF_003325775.1_ASM332577v1_genomic.fna	3.37022	44.3	3126	Argentinean dry fermented sausages
386	Lactobacillus plantarum	CCFM605	SAMN09699167	GCF_003344825.1_ASM334482v1_genomic.fna	3.31463	44.4	3102	yogurt-like dairy product
387	Lactobacillus plantarum	CGMCC12436	SAMN09699166	GCF_003344845.1_ASM334484v1_genomic.fna	3.25994	44.5	3010	yogurt-like dairy product
388	Lactobacillus plantarum	KMB_621	SAMN09398953	GCF_003346075.1_ASM334607v1_genomic.fna	3.10899	44.6	2833	bryndza cheese
389	Lactobacillus plantarum	KMB_618	SAMN09398950	GCF_003346085.1_ASM334608v1_genomic.fna	3.13368	45	2902	bryndza cheese
390	Lactobacillus plantarum	KMB_614	SAMN09398946	GCF_003346105.1_ASM334610v1_genomic.fna	3.20047	44.4	2941	bryndza cheese
391	Lactobacillus plantarum	KMB_619	SAMN09398951	GCF_003346235.1_ASM334623v1_genomic.fna	2.92968	44.7	2618	bryndza cheese
392	Lactobacillus plantarum	201	SAMN08926774	GCF_003347455.1_ASM334745v1_genomic.fna	3.2616	44.4	2903	tropical fruit
393	Lactobacillus plantarum	TJA26B	SAMN09604020	GCF_003545985.1_ASM354598v1_genomic.fna	3.24352	44.5	3019	fermented goat milk
394	Lactobacillus plantarum	UBLP-40	SAMN10239524	GCF_003692725.1_ASM369272v1_genomic.fna	3.26559	44.5	3016	fermented food
395	Lactobacillus plantarum	NF92	SAMN10259951	GCF_003709415.1_ASM370941v1_genomic.fna	3.37275	44.4	3066	Fermented grains
396	Lactobacillus plantarum	BFE 5092	SAMEA3909876	GCF_900078525.1_lactobacillus_plantarum_BFE5092_genomic.fna	3.28509	44.4	3036	NA
397	Lactobacillus plantarum	1	SAMEA3924753	GCF_900080205.1_lactobacillus_plantarum_BFE5092_genomic.fna	3.28767	44.4	3023	NA
398	Lactobacillus plantarum	Lp790	SAMEA4361075	GCF_900095045.1_Lp790_genomic.fna	3.78764	44.1	3346	NA
399	Lactobacillus plantarum	Lp998	SAMEA4361077	GCF_900095055.1_Lp998_genomic.fna	3.27405	44.5	3014	NA
400	Lactobacillus plantarum	Lp813	SAMEA4361076	GCF_900095065.1_Lp813_genomic.fna	3.41148	44.4	3053	NA
401	Lactobacillus plantarum	2003wt genome assembly	SAMEA104188795	GCF_900200135.1_2003wt_genome_assembly_genomic.fna	3.18098	44.6	2806	NA
402	Lactobacillus plantarum	CECT 8962	SAMEA104569287	GCF_900289155.1_L_plantarum_CECT_8962_Spades_Prokka_genomic.fna	3.29012	44.3	2991	NA
403	Lactobacillus plantarum	CECT 8966	SAMEA104569513	GCF_900290085.1_L_plantarum_CECT_8966_Spades_Prokka_genomic.fna	3.29569	44.3	2993	NA
404	Lactobacillus plantarum	CECT 8964	SAMEA104569512	GCF_900290105.1_L_plantarum_CECT_8964_Spades_Prokka_genomic.fna	3.24732	44.4	2934	NA
405	Lactobacillus plantarum	CECT 8965	SAMEA104569510	GCF_900290125.1_L_plantarum_CECT_8965_Spades_Prokka_genomic.fna	3.34215	44.3	3041	NA
406	Lactobacillus plantarum	CECT 8963	SAMEA104569511	GCF_900290135.1_L_plantarum_CECT_8963_Spades_Prokka_genomic.fna	3.24843	44.4	2951	NA
407	Lactobacillus plantarum subsp. plantarum ATCC 14917 = JCM 1149 = CGMCC 1.2437	CGMCC 1.2437	SAMN02369435	GCF_001434175.1_ASM143417v1_genomic.fna	3.20891	44.5	2962	pickled cabbage
408	Lactobacillus plantarum subsp. argentoratensis DSM 16365	DSM 16365	SAMN02369470	GCF_001435215.1_ASM143521v1_genomic.fna	3.18631	45	2851	fermented cassava roots (fufu)
409	Lactobacillus plantarum	DSM 13273	SAMN02797770	GCF_001436855.1_ASM143685v1_genomic.fna	3.4398	44.2	3166	NA
410	Lactobacillus plantarum	SF2A35B	SAMN04160662	GCF_001469145.1_SF2A35B_genomic.fna	3.26201	45.1	2904	culture
411	Lactobacillus plantarum	FBR5	SAMN04382578	GCF_001619265.1_ASM161926v1_genomic.fna	3.18396	44.5	2935	NA
412	Lactobacillus plantarum	FBR4	SAMN04382577	GCF_001619275.1_ASM161927v1_genomic.fna	3.27644	44.3	3021	NA
413	Lactobacillus plantarum	FBR6	SAMN04382579	GCF_001619295.1_ASM161929v1_genomic.fna	3.33281	44.4	3075	NA
414	Lactobacillus plantarum	PC520	SAMN05300206	GCF_001704595.1_ASM170459v1_genomic.fna	3.39182	44.3	3139	Paocai
415	Lactobacillus plantarum	XJ25	SAMN05363625	GCF_001704645.1_ASM170464v1_genomic.fna	3.21803	44.5	2949	Chinese red wine
416	Lactobacillus plantarum	Kanjika2007	SAMN04155596	GCF_001742965.1_ASM174296v1_genomic.fna	3.16562	44.7	2932	traditional Indian fermented food, Kanjika
417	Lactobacillus plantarum	LL441	SAMN04858425	GCF_001754025.1_ASM175402v1_genomic.fna	3.1246	44.5	2773	Traditional cheese
418	Lactobacillus plantarum	RI-162	SAMN05717716	GCF_001981565.1_ASM198156v1_genomic.fna	3.1618	44.6	2903	NA
419	Lactobacillus plantarum	RI-165	SAMN05717717	GCF_001981575.1_ASM198157v1_genomic.fna	3.29694	44.3	3012	NA
420	Lactobacillus plantarum	RI-012	SAMN05717711	GCF_001981595.1_ASM198159v1_genomic.fna	3.21836	44.4	2883	NA
421	Lactobacillus plantarum	RI-190	SAMN05717719	GCF_001981655.1_ASM198165v1_genomic.fna	3.0984	44.5	2835	Homo sapiens_intestine of an adult
422	Lactobacillus plantarum	RI-208	SAMN05717722	GCF_001981865.1_ASM198186v1_genomic.fna	3.14222	44.5	2864	NA
423	Lactobacillus plantarum	RI-408	SAMN05717730	GCF_001981955.1_ASM198195v1_genomic.fna	3.07353	44.6	2810	meat
424	Lactobacillus plantarum	RI-086	SAMN05717740	GCF_001981985.1_ASM198198v1_genomic.fna	3.0847	44.6	2826	milk product
425	Lactobacillus plantarum	RI-123	SAMN05717742	GCF_001982005.1_ASM198200v1_genomic.fna	3.3233	44.3	3094	sourdough
426	Lactobacillus plantarum	RI-140	SAMN05717745	GCF_001982035.1_ASM198203v1_genomic.fna	3.31262	44.3	3089	maize silage
427	Lactobacillus plantarum	RI-506	SAMN05717756	GCF_001982115.1_ASM198211v1_genomic.fna	3.38921	44.2	3088	cacao been fermentation
428	Lactobacillus plantarum	RI-266	SAMN05717753	GCF_001982125.1_ASM198212v1_genomic.fna	3.47374	44.2	3200	NA
429	Lactobacillus plantarum	RI-507	SAMN05717757	GCF_001982165.1_ASM198216v1_genomic.fna	3.53417	44.1	3273	cacao been fermentation
430	Lactobacillus plantarum	RI-511	SAMN05717761	GCF_001982205.1_ASM198220v1_genomic.fna	3.33392	44.2	3097	cacao been fermentation
431	Lactobacillus plantarum	RI-515	SAMN05717765	GCF_001982265.1_ASM198226v1_genomic.fna	3.32089	44.4	3122	cacao been fermentation
432	Lactobacillus plantarum	RI-139	SAMN05717744	GCF_001982285.1_ASM198228v1_genomic.fna	3.32806	44.3	3104	grass silage
433	Lactobacillus plantarum	RI-146	SAMN05717746	GCF_001982305.1_ASM198230v1_genomic.fna	3.3719	44.3	3140	maize silage
434	Lactobacillus plantarum	RI-147	SAMN05717747	GCF_001982325.1_ASM198232v1_genomic.fna	3.32093	44.3	3092	maize silage
435	Lactobacillus plantarum	RI-513	SAMN05717763	GCF_001982385.1_ASM198238v1_genomic.fna	3.28233	44.4	3036	cacao been fermentation
436	Lactobacillus plantarum	RI-514	SAMN05717764	GCF_001982405.1_ASM198240v1_genomic.fna	3.23249	44.5	3006	cacao been fermentation
437	Lactobacillus plantarum	8 PA 3	SAMN07312274	GCF_002234395.1_ASM223439v1_genomic.fna	3.30193	44.4	3040	Homo sapiens
438	Lactobacillus plantarum	Lp510	SAMN05645839	GCF_002370985.1_ASM237098v1_genomic.fna	3.39237	44.3	3141	Chinese pickles (in soy sauce)
439	Lactobacillus plantarum	SF15C	SAMN07179269	GCF_002532125.1_ASM253212v1_genomic.fna	3.27294	44.5	3001	Brassica oleracea var. capitata cultivar Varazdinski
440	Lactobacillus plantarum	RI-393	SAMN05717724	GCF_002749875.1_ASM274987v1_genomic.fna	3.32532	44.3	3087	meat
441	Lactobacillus plantarum	RI-191	SAMN05717720	GCF_002750575.1_ASM275057v1_genomic.fna	3.25672	44.4	2978	dairy product
442	Lactobacillus plantarum	RI-203	SAMN05717751	GCF_002750675.1_ASM275067v1_genomic.fna	3.21448	44.5	2976	NA
443	Lactobacillus plantarum	PFC-311	SAMN08801724	GCF_003046075.1_ASM304607v1_genomic.fna	3.32343	44.3	3064	sourdough
444	Lactobacillus plantarum	EBKLp545	SAMN08828920	GCF_003258615.1_ASM325861v1_genomic.fna	3.30651	44.3	3012	pig_piglet feces
445	Lactobacillus plantarum	KMB_597	SAMN09398937	GCF_003346175.1_ASM334617v1_genomic.fna	3.11916	44.5	2875	ovine cheese
446	Lactobacillus plantarum	AM25-25	SAMN09736312	GCF_003469805.1_ASM346980v1_genomic.fna	3.26356	44.4	2998	Homo sapiens_feces
447	Lactobacillus plantarum	AM25-20AC	SAMN09736307	GCF_003470765.1_ASM347076v1_genomic.fna	3.28754	44.3	3032	Homo sapiens_feces
448	Lactobacillus plantarum	L. plantarum A6	SAMEA101509918	GCF_900176235.1_A6_genomic.fna	3.72419	45	2923	NA
449	Lactobacillus plantarum	KLDS1.0391	SAMN06227005	GCA_002028365.1_ASM202836v1_genomic.fna	2.91091	44.6534	2691	NA
450	Lactobacillus plantarum 2165	2165	SAMN02298725	GCF_000466845.1_ASM46684v1_genomic.fna	3.17997	44.5	3108	milk products
451	Lactobacillus plantarum 2025	2025	SAMN02298727	GCF_000466905.2_ASM46690v2_genomic.fna	3.33426	44.4	2820	milk products
452	Lactobacillus plantarum WHE 92	WHE 92	SAMN02712082	GCA_000604145.1_LbplWHE92v1.0_genomic.fna	2.92819	44.8	1964	Munster cheese
453	Lactobacillus plantarum 19L3	19L3	SAMN02353165	GCF_000604365.1_LactobacillusPlantarum_genomic.fna	3.28927	44.4	-	NA
454	Lactobacillus plantarum subsp. plantarum ATCC 14917 = JCM 1149 = CGMCC 1.2437	JCM 1149	SAMD00012694	GCF_000615325.1_ASM61532v1_genomic.fna	3.20946	44.5	-	NA
455	Lactobacillus plantarum	38	SAMN03452285	GCA_001010255.1_ASM101025v1_genomic.fna	5.33591	44.8	5040	NA
456	Lactobacillus plantarum	NAB1	SAMN04528997	GCF_001633775.1_ASM163377v1_genomic.fna	3.45466	44.2	3494	Drosophila melanogaster_Adult midgut
457	Lactobacillus plantarum	FlyG8.1.2	SAMN07834050	GCA_002737775.1_ASM273777v1_genomic.fna	3.21115	44.5	2766	Drosophila melanogaster
458	Lactobacillus plantarum	FlyG10.1.5	SAMN07834052	GCA_002737835.1_ASM273783v1_genomic.fna	3.21323	44.5	2802	Drosophila melanogaster
459	Lactobacillus plantarum	FlyG11.2.6	SAMN07834125	GCA_002737905.1_ASM273790v1_genomic.fna	3.22336	44.5	2814	Drosophila melanogaster
460	Lactobacillus plantarum	FlyG9.2.5	SAMN07834089	GCA_002737925.1_ASM273792v1_genomic.fna	3.21288	44.5	2782	Drosophila melanogaster
461	Lactobacillus plantarum	FlyG11.1.6	SAMN07834055	GCA_002737965.1_ASM273796v1_genomic.fna	3.21442	44.5	2704	Drosophila melanogaster
462	Lactobacillus plantarum	FlyG11.1.2	SAMN07834054	GCA_002737975.1_ASM273797v1_genomic.fna	3.21412	44.5	2716	Drosophila melanogaster
463	Lactobacillus plantarum	FlyG10.1.9	SAMN07834053	GCA_002738045.1_ASM273804v1_genomic.fna	3.21237	44.5	2778	Drosophila melanogaster
464	Lactobacillus plantarum	FlyG7.1.6	SAMN07834047	GCA_002738065.1_ASM273806v1_genomic.fna	3.21132	44.5	2743	Drosophila melanogaster
465	Lactobacillus plantarum subsp. plantarum	SRCM101258	SAMN07276889	GCA_002906095.1_ASM290609v1_genomic.fna	3.18773	44.6	3526	food
466	Lactobacillus plantarum	49	SAMN08926768	GCA_003347445.1_ASM334744v1_genomic.fna	3.44014	44.2	-	tropical fruit
467	Lactobacillus plantarum subsp. plantarum	NCTC13644	SAMEA104016171	GCA_900452585.1_55064_C01_genomic.fna	3.24955	44.5	3338	NA
468	Lactobacillus plantarum	UBA4900	SAMN06451821	GCA_002398245.1_ASM239824v1_genomic.fna	3.03282	43.3	-	mud
469	Lactobacillus rhamnosus GG	GG (ATCC 53103)	SAMEA2272375	GCF_000026505.1_ASM2650v1_genomic.fna	3.01011	46.7	2860	NA
470	Lactobacillus rhamnosus GG	ATCC 53103	SAMD00060969	GCF_000011045.1_ASM1104v1_genomic.fna	3.00505	46.7	2859	NA
471	Lactobacillus rhamnosus Lc 705	Lc 705	SAMEA2272728	GCF_000026525.1_ASM2652v1_genomic.fna	3.03311	46.6319	2811	NA
472	Lactobacillus rhamnosus ATCC 8530	ATCC 8530	SAMN02604241	GCF_000233755.1_ASM23375v1_genomic.fna	2.96034	46.8	2776	NA
473	Lactobacillus rhamnosus LOCK900	LOCK900	SAMN02603328	GCF_000418475.1_ASM41847v1_genomic.fna	2.88338	46.8	2734	NA
474	Lactobacillus rhamnosus LOCK908	LOCK908	SAMN02603329	GCF_000418495.1_ASM41849v1_genomic.fna	2.9909	46.8	2811	NA
475	Lactobacillus rhamnosus	BFE5264	SAMN04404358	GCF_001988935.1_ASM198893v1_genomic.fna	3.11476	46.7581	2931	milk
476	Lactobacillus rhamnosus	Pen	SAMN06196449	GCF_002076955.1_ASM207695v1_genomic.fna	2.88497	46.8	2719	Homo sapiens_gastrointestinal tract
477	Lactobacillus rhamnosus	4B15	SAMN07160384	GCF_002158925.1_ASM215892v1_genomic.fna	3.04784	46.7	2928	infant feces
478	Lactobacillus rhamnosus	LR5	SAMN05631078	GCF_002286235.1_ASM228623v1_genomic.fna	2.97259	46.7	2800	Homo sapiens_feces
479	Lactobacillus rhamnosus DSM 14870	DSM 14870	SAMN07605138	GCF_002287945.1_ASM228794v1_genomic.fna	3.01315	46.7	2842	NA
480	Lactobacillus rhamnosus	SCT-10-10-60	SAMN06233708	GCF_002960215.1_ASM296021v1_genomic.fna	2.99007	46.8	2798	Homo sapiens_feces
481	Lactobacillus rhamnosus GG	GG	SAMN09685158	GCF_003353455.1_ASM335345v1_genomic.fna	3.01012	46.7	2861	Homo sapiens_feces
482	Lactobacillus rhamnosus	ATCC 11443	SAMN07235705	GCF_003433395.1_ASM343339v1_genomic.fna	2.99008	46.8	2794	purchased from JCM
483	Lactobacillus rhamnosus	BPL5	SAMEA3879648	GCF_900070175.1_Lactobacillus_rhamnosus_CECT_8800_genomic.fna	3.02403	46.7	2854	Vagina of healthy woman
484	Lactobacillus rhamnosus	ASCC 290	SAMN04530063	GCF_001590655.1_ASM159065v1_genomic.fna	2.90389	46.7	2734	dairy product
485	Lactobacillus rhamnosus	WQ2	SAMN06479972	GCA_002025085.1_ASM202508v1_genomic.fna	2.96074	46.7	2814	traditional fermented milk
486	Lactobacillus rhamnosus LMS2-1	LMS2-1	SAMN00001479	GCF_000160175.1_ASM16017v1_genomic.fna	3.1594	46.5	2951	Homo sapiens
487	Lactobacillus rhamnosus CASL	CASL	SAMN02471148	GCF_000226235.1_ASM22623v1_genomic.fna	2.86069	46.5	2483	NA
488	Lactobacillus rhamnosus ATCC 21052	ATCC 21052	SAMN02299451	GCF_000235865.1_ASM23586v1_genomic.fna	2.87703	46.7	2723	Homo sapiens
489	Lactobacillus rhamnosus R0011	R0011	SAMN02469944	GCF_000235785.1_ASM23578v2_genomic.fna	2.90062	46.7	2780	dairy starter culture
490	Lactobacillus rhamnosus LRHMDP2	LRHMDP2	SAMN01737618	GCF_000311945.1_ASM31194v1_genomic.fna	2.91111	46.6	2824	NA
491	Lactobacillus rhamnosus LRHMDP3	LRHMDP3	SAMN01757838	GCF_000311965.1_ASM31196v1_genomic.fna	2.91193	46.6	2835	NA
492	Lactobacillus rhamnosus LR231	LR231	SAMN02469586	GCF_000508405.1_Lac_rha231_genomic.fna	2.59226	47.1	2365	human feces
493	Lactobacillus rhamnosus 51B	51B	SAMN02776192	GCF_000699985.1_ASM69998v1_genomic.fna	2.95258	46.6	2781	Homo sapiens_vagina of healthy woman with no history of infectious and somatic diseases of the gastrointestinal tract and other organ systems
494	Lactobacillus rhamnosus E800	E800	SAMN02602919	GCF_000712495.1_E800_genomic.fna	3.03162	46.6	2862	NA
495	Lactobacillus rhamnosus PEL5	PEL5	SAMN02602920	GCF_000712505.1_PEL5_genomic.fna	2.89703	46.7	2764	NA
496	Lactobacillus rhamnosus PEL6	PEL6	SAMN02602921	GCF_000712515.1_PEL6_genomic.fna	2.87687	46.7	2772	NA
497	Lactobacillus rhamnosus K32	K32	SAMN02840977	GCF_000735255.1_ASM73525v1_genomic.fna	3.01692	46.7	2773	homo sapiens_human gut
498	Lactobacillus rhamnosus	24	SAMN02983263	GCF_000743075.1_ASM74307v1_genomic.fna	2.92214	46.7	2767	Homo sapiens_infant saliva
499	Lactobacillus rhamnosus L34	L34	SAMN02324555	GCF_000784375.1_L34_genomic.fna	2.93772	46.8	2778	Homo sapiens_infant feces
500	Lactobacillus rhamnosus L35	L35	SAMN02324556	GCF_000784395.1_L35_genomic.fna	2.9374	46.8	2777	Homo sapiens_infant feces
501	Lactobacillus rhamnosus L31	L31	SAMN02324553	GCF_000784405.1_L31_genomic.fna	2.82675	46.7	2675	Homo sapiens_infant feces
502	Lactobacillus rhamnosus	116	SAMN03154065	GCF_000801045.1_ASM80104v1_genomic.fna	2.96624	46.6	2770	Homo sapiens_feces from gastrointestinal tract of a healthy adult female
503	Lactobacillus rhamnosus	308	SAMN03154069	GCF_000814485.1_ASM81448v1_genomic.fna	3.04016	46.6	2844	Homo sapiens_saliva from healthy adult female
504	Lactobacillus rhamnosus	CLS17	SAMN03120606	GCF_000932035.1_ASM93203v1_genomic.fna	2.88931	46.8	2763	Homo sapiens_stool sample
505	Lactobacillus rhamnosus	CNCM-I-3698	SAMN03465328	GCF_001005625.1_ASM100562v1_genomic.fna	2.96648	46.7	2788	Capra hircus_alpine goat rumen
506	Lactobacillus rhamnosus	Lr108	SAMN03196652	GCF_001044025.1_ASM104402v1_genomic.fna	2.84607	46.7	2646	Homo sapiens_baby faeces
507	Lactobacillus rhamnosus	40f	SAMN03766173	GCF_001044405.1_ASM104440v1_genomic.fna	3.12747	46.6	2833	Homo sapiens_feces
508	Lactobacillus rhamnosus	313	SAMN03766175	GCF_001044415.1_ASM104441v1_genomic.fna	2.93453	46.6	2810	Homo sapiens_saliva
509	Lactobacillus rhamnosus	319_LRHA	SAMN03197509	GCF_001064515.1_ASM106451v1_genomic.fna	2.89944	46.7	2756	Homo sapiens
510	Lactobacillus rhamnosus	870_LRHA	SAMN03198077	GCF_001066715.1_ASM106671v1_genomic.fna	3.03213	46.6	2836	Homo sapiens
511	Lactobacillus rhamnosus	699_LRHA	SAMN03197902	GCF_001066975.1_ASM106697v1_genomic.fna	2.95569	46.5	2791	Homo sapiens
512	Lactobacillus rhamnosus	708_LRHA	SAMN03197912	GCF_001067025.1_ASM106702v1_genomic.fna	2.96074	46.6	2813	Homo sapiens
513	Lactobacillus rhamnosus	893_LRHA	SAMN03198100	GCF_001067625.1_ASM106762v1_genomic.fna	2.96063	46.6	2781	Homo sapiens
514	Lactobacillus rhamnosus	906_LRHA	SAMN03198113	GCF_001067885.1_ASM106788v1_genomic.fna	2.96637	46.6	2777	Homo sapiens
515	Lactobacillus rhamnosus	988_LRHA	SAMN03198209	GCF_001068045.1_ASM106804v1_genomic.fna	3.04634	46.6	2860	Homo sapiens
516	Lactobacillus rhamnosus	943_LRHA	SAMN03198163	GCF_001068195.1_ASM106819v1_genomic.fna	3.0486	46.6	2854	Homo sapiens
517	Lactobacillus rhamnosus	R19-3	SAMN04366754	GCF_001645615.1_ASM164561v1_genomic.fna	3.05301	46.8	2874	Homo sapiens_feces
518	Lactobacillus rhamnosus	Lrh8	SAMN03196640	GCF_001656535.1_ASM165653v1_genomic.fna	2.86603	46.7	2718	Homo sapiens_blood
519	Lactobacillus rhamnosus	Lrh32	SAMN03196642	GCF_001656545.1_ASM165654v1_genomic.fna	2.9339	46.6	2811	Homo sapiens_blood
520	Lactobacillus rhamnosus	Lrh31	SAMN03196651	GCF_001656575.1_ASM165657v1_genomic.fna	3.02443	46.6	2856	Homo sapiens_vagina
521	Lactobacillus rhamnosus	Lrh29	SAMN03196632	GCF_001656585.1_ASM165658v1_genomic.fna	3.01877	46.6	2755	Homo sapiens_blood
522	Lactobacillus rhamnosus	Lrh26	SAMN03196629	GCF_001656605.1_ASM165660v1_genomic.fna	2.99331	46.6	2773	Homo sapiens_feces
523	Lactobacillus rhamnosus	Lrh23	SAMN03196649	GCF_001656635.1_ASM165663v1_genomic.fna	2.96894	46.7	2772	Homo sapiens_blood
524	Lactobacillus rhamnosus	Lrh22	SAMN03196648	GCF_001656655.1_ASM165665v1_genomic.fna	2.96679	46.7	2810	Homo sapiens_blood
525	Lactobacillus rhamnosus	Lrh20	SAMN03196645	GCF_001656675.1_ASM165667v1_genomic.fna	2.95604	46.6	2802	Homo sapiens_blood
526	Lactobacillus rhamnosus	Lrh19	SAMN03196650	GCF_001656685.1_ASM165668v1_genomic.fna	2.93771	46.6	2743	Homo sapiens_healthy intestine
527	Lactobacillus rhamnosus	Lrh15	SAMN03196633	GCF_001656715.1_ASM165671v1_genomic.fna	2.92858	46.7	2722	Homo sapiens_blood
528	Lactobacillus rhamnosus	Lrh11	SAMN03196637	GCF_001656735.1_ASM165673v1_genomic.fna	2.89769	46.7	2738	Homo sapiens_blood
529	Lactobacillus rhamnosus	Lrh1	SAMN03196625	GCF_001656755.1_ASM165675v1_genomic.fna	2.7898	46.7	2482	Homo sapiens_feces
530	Lactobacillus rhamnosus	Lrh34	SAMN03196621	GCF_001656765.1_ASM165676v1_genomic.fna	3.00782	46.5	2822	fermented dairy product
531	Lactobacillus rhamnosus	Lrh9	SAMN03196641	GCF_001656785.1_ASM165678v1_genomic.fna	2.88564	46.7	2707	Homo sapiens_blood
532	Lactobacillus rhamnosus	Lrh7	SAMN03196646	GCF_001656815.1_ASM165681v1_genomic.fna	2.867	46.7	2742	Homo sapiens_blood
533	Lactobacillus rhamnosus	Lrh6	SAMN03196635	GCF_001656835.1_ASM165683v1_genomic.fna	2.85352	46.8	2687	Homo sapiens_blood
534	Lactobacillus rhamnosus	Lrh5	SAMN03196630	GCF_001656845.1_ASM165684v1_genomic.fna	2.84607	46.7	2645	Homo sapiens_feces
535	Lactobacillus rhamnosus	Lrh4	SAMN03196634	GCF_001656875.1_ASM165687v1_genomic.fna	2.83059	46.8	2596	Homo sapiens_blood
536	Lactobacillus rhamnosus	Lrh30	SAMN03196639	GCF_001656895.1_ASM165689v1_genomic.fna	3.01379	46.6	2781	Homo sapiens_blood
537	Lactobacillus rhamnosus	Lrh3	SAMN03196636	GCF_001656915.1_ASM165691v1_genomic.fna	2.82486	46.7	2547	fermented dairy product
538	Lactobacillus rhamnosus	Lrh28	SAMN03196643	GCF_001656925.1_ASM165692v1_genomic.fna	3.00494	46.6	2810	Homo sapiens_blood
539	Lactobacillus rhamnosus	Lrh27	SAMN03196624	GCF_001656945.1_ASM165694v1_genomic.fna	3.00569	46.5	2869	Homo sapiens_feces
540	Lactobacillus rhamnosus	Lrh25	SAMN03196619	GCF_001656975.1_ASM165697v1_genomic.fna	2.98954	46.6	2755	fermented dairy product
541	Lactobacillus rhamnosus	Lrh21	SAMN03196623	GCF_001656995.1_ASM165699v1_genomic.fna	2.95566	46.7	2802	Homo sapiens_feces
542	Lactobacillus rhamnosus	Lrh24	SAMN03196631	GCF_001657005.1_ASM165700v1_genomic.fna	2.98232	46.6	2649	goat_feces
543	Lactobacillus rhamnosus	Lrh2	SAMN03196626	GCF_001657025.1_ASM165702v1_genomic.fna	2.80094	46.7	2493	Homo sapiens_feces
544	Lactobacillus rhamnosus	Lrh18	SAMN03196638	GCF_001657055.1_ASM165705v1_genomic.fna	2.93447	46.6	2809	Homo sapiens_blood
545	Lactobacillus rhamnosus	Lrh17	SAMN03196627	GCF_001657075.1_ASM165707v1_genomic.fna	2.92198	46.6	2777	Homo sapiens_feces
546	Lactobacillus rhamnosus	Lrh16	SAMN03196622	GCF_001657085.1_ASM165708v1_genomic.fna	2.92573	46.6	2759	NA
547	Lactobacillus rhamnosus	Lrh14	SAMN03196644	GCF_001657115.1_ASM165711v1_genomic.fna	2.89989	46.7	2788	Homo sapiens_blood
548	Lactobacillus rhamnosus	Lrh13	SAMN03196647	GCF_001657135.1_ASM165713v1_genomic.fna	2.90641	46.7	2729	Homo sapiens_blood
549	Lactobacillus rhamnosus	Lrh12	SAMN03196628	GCF_001657155.1_ASM165715v1_genomic.fna	2.8938	46.6	2545	Homo sapiens_feces
550	Lactobacillus rhamnosus	Lrh10	SAMN03196618	GCF_001657165.1_ASM165716v1_genomic.fna	2.88243	46.7	2740	fermented dairy product
551	Lactobacillus rhamnosus	Lrh33	SAMN03196620	GCF_001657195.1_ASM165719v1_genomic.fna	3.12417	46.5	2872	fermented dairy product
552	Lactobacillus rhamnosus	Lrh42	SAMN03196661	GCF_001657205.1_ASM165720v1_genomic.fna	2.93475	46.7	2766	NA
553	Lactobacillus rhamnosus	Lrh43	SAMN03196662	GCF_001657255.1_ASM165725v1_genomic.fna	2.8635	46.5	2428	Homo sapiens_vagina
554	Lactobacillus rhamnosus	HCT70	SAMN05257120	GCF_001756565.1_ASM175656v1_genomic.fna	2.9752	46.6	2775	curd
555	Lactobacillus rhamnosus	L156.4	SAMN06233883	GCF_001991035.1_ASM199103v1_genomic.fna	2.85773	46.8	2691	Mus musculus_feces
556	Lactobacillus rhamnosus	R709	SAMN06480070	GCF_002027355.1_ASM202735v1_genomic.fna	2.88955	46.7	2729	milk
557	Lactobacillus rhamnosus	Lrh38	SAMN03769470	GCF_002103155.1_ASM210315v1_genomic.fna	2.87885	46.7	2707	Homo sapiens_blood
558	Lactobacillus rhamnosus	Lrh47	SAMN03769466	GCF_002103185.1_ASM210318v1_genomic.fna	3.07872	46.6	2888	Homo sapiens_blood
559	Lactobacillus rhamnosus	IBL027	SAMN06676198	GCF_002238035.1_ASM223803v1_genomic.fna	2.8985	46.8	2725	Homo sapiens_vaginal swab
560	Lactobacillus rhamnosus	B1	SAMN07665580	GCF_002406705.1_ASM240670v1_genomic.fna	2.90846	46.8	2795	commercial probiotic
561	Lactobacillus rhamnosus	P5	SAMN07665579	GCF_002406715.1_ASM240671v1_genomic.fna	2.98225	46.9	2804	commercial probiotic
562	Lactobacillus rhamnosus	P4	SAMN07665578	GCF_002406745.1_ASM240674v1_genomic.fna	2.9501	46.7	2787	commercial probiotic
563	Lactobacillus rhamnosus	P1	SAMN07665575	GCF_002406795.1_ASM240679v1_genomic.fna	2.96763	46.8	2795	commercial probiotic
564	Lactobacillus rhamnosus	GR-1	SAMN07981099	GCF_002762445.1_ASM276244v1_genomic.fna	2.92364	46.7	2705	Probiotic Capsule
565	Lactobacillus rhamnosus	NRRL B-442	SAMN08239957	GCF_002849515.1_ASM284951v1_genomic.fna	2.97491	46.7	2800	NA
566	Lactobacillus rhamnosus	DS18_11	SAMN06464111	GCF_003052925.1_ASM305292v1_genomic.fna	2.89725	46.7	2773	Homo sapiens_Commercial dietary supplements
567	Lactobacillus rhamnosus	DS13_11	SAMN05864079	GCF_003052945.1_ASM305294v1_genomic.fna	2.94889	46.7	2790	Homo sapiens_Commercial dietary supplements
568	Lactobacillus rhamnosus	DS4_11	SAMN05864074	GCF_003052965.1_ASM305296v1_genomic.fna	2.94549	46.6	2820	Homo sapiens_Commercial dietary supplements
569	Lactobacillus rhamnosus	DS3_11	SAMN05864073	GCF_003052985.1_ASM305298v1_genomic.fna	2.89752	46.7	2776	Homo sapiens_Commercial dietary supplements
570	Lactobacillus rhamnosus	DS17_11	SAMN06464110	GCF_003061565.1_ASM306156v1_genomic.fna	2.95031	46.6	2798	Homo sapiens_Commercial dietary supplements
571	Lactobacillus rhamnosus	DS22_11	SAMN06464112	GCF_003061605.1_ASM306160v1_genomic.fna	2.95059	46.6	2799	Homo sapiens_Commercial dietary supplements
572	Lactobacillus rhamnosus	DS9_11	SAMN05864075	GCF_003061625.1_ASM306162v1_genomic.fna	2.89548	46.7	2768	Homo sapiens_Commercial dietary supplements
573	Lactobacillus rhamnosus	DS15_11	SAMN05864078	GCF_003061645.1_ASM306164v1_genomic.fna	2.95087	46.7	2792	Homo sapiens_Commercial dietary supplements
574	Lactobacillus rhamnosus	DS12_11	SAMN05864076	GCF_003061665.1_ASM306166v1_genomic.fna	2.89431	46.7	2770	Homo sapiens_Commercial dietary supplements
575	Lactobacillus rhamnosus	DS14_11	SAMN05864077	GCF_003061705.1_ASM306170v1_genomic.fna	2.94889	46.7	2790	Homo sapiens_Commercial dietary supplements
576	Lactobacillus rhamnosus	TMC3115	SAMN09099013	GCF_003129615.1_ASM312961v1_genomic.fna	3.00654	46.7	2848	fermented milk
577	Lactobacillus rhamnosus	LR863	SAMN09099009	GCF_003129645.1_ASM312964v1_genomic.fna	3.00628	46.7	2848	fermented milk
578	Lactobacillus rhamnosus	ARJD	SAMN08793894	GCF_003573615.1_ASM357361v1_genomic.fna	2.8903	46.7	2769	milk
579	Lactobacillus rhamnosus	Lactobacillus rhamnosus	SAMEA104458420	GCA_900248175.1_Lactobacillus_rhamnosus_contigs_genomic.fna	2.95291	46.7	2728	NA
580	Lactobacillus rhamnosus	Lactobacillus rhamnosus GR-1	SAMEA4984995	GCF_900604925.1_LGR1_genomic.fna	2.89313	46.5	-	NA
581	Lactobacillus rhamnosus HN001	HN001	SAMN02469790	GCF_000173255.4_ASM17325v2_genomic.fna	2.91441	46.6791	2820	NA
582	Lactobacillus rhamnosus	186_LRHA	SAMN03197377	GCF_001062885.1_ASM106288v1_genomic.fna	3.04514	46.7	2842	Homo sapiens
583	Lactobacillus rhamnosus	214_LRHA	SAMN03197407	GCF_001062955.1_ASM106295v1_genomic.fna	2.96219	46.6	2728	Homo sapiens
584	Lactobacillus rhamnosus	526_LRHA	SAMN03197721	GCF_001063655.1_ASM106365v1_genomic.fna	3.15985	46.6	2969	Homo sapiens
585	Lactobacillus rhamnosus	390_LRHA	SAMN03197581	GCF_001064785.1_ASM106478v1_genomic.fna	2.9668	46.6	2722	Homo sapiens
586	Lactobacillus rhamnosus	541_LRHA	SAMN03197739	GCF_001065365.1_ASM106536v1_genomic.fna	3.01612	46.8	2823	Homo sapiens
587	Lactobacillus rhamnosus	769_LRHA	SAMN03197978	GCF_001067215.1_ASM106721v1_genomic.fna	3.00479	46.7	2827	Homo sapiens
588	Lactobacillus rhamnosus	784_LRHA	SAMN03197995	GCF_001067335.1_ASM106733v1_genomic.fna	2.97813	46.6	2812	Homo sapiens
589	Lactobacillus rhamnosus	979_LRHA	SAMN03198199	GCF_001068015.1_ASM106801v1_genomic.fna	3.01488	46.6	2831	Homo sapiens
590	Lactobacillus rhamnosus	944_LRHA	SAMN03198164	GCF_001068215.1_ASM106821v1_genomic.fna	2.82229	46.8	2634	Homo sapiens
591	Lactobacillus rhamnosus	BPL15	SAMEA3158499	GCF_001368735.1_CECT8361_genomic.fna	3.01828	46.7	2829	NA
592	Lactobacillus rhamnosus DSM 20021 = JCM 1136 = NBRC 3425	DSM 20021	SAMN02369512	GCF_001435405.1_ASM143540v1_genomic.fna	2.9491	46.7	2781	NA
593	Lactobacillus rhamnosus	ASCC 3018	SAMN05915697	GCF_001831215.1_ASM183121v1_genomic.fna	2.94565	46.7	2751	NA
594	Lactobacillus rhamnosus	ASCC 3016	SAMN05915698	GCF_001831225.1_ASM183122v1_genomic.fna	3.14642	46.6	2883	NA
595	Lactobacillus rhamnosus	ASCC 3029	SAMN05915695	GCF_001831235.1_ASM183123v1_genomic.fna	2.89488	46.7	2759	NA
596	Lactobacillus rhamnosus	ASCC 1521	SAMN05915696	GCF_001831275.1_ASM183127v1_genomic.fna	2.88747	46.7	2670	NA
597	Lactobacillus rhamnosus	RI-004	SAMN05717709	GCF_001981725.1_ASM198172v1_genomic.fna	2.91585	46.6	2794	NA
598	Lactobacillus rhamnosus	Lrh39	SAMN03769471	GCF_002103145.1_ASM210314v1_genomic.fna	3.00415	46.7	2711	Homo sapiens_blood
599	Lactobacillus rhamnosus	Lrh46	SAMN03766748	GCF_002103215.1_ASM210321v1_genomic.fna	3.08836	46.7	2912	Homo sapiens_blood
600	Lactobacillus rhamnosus	UMB0004	SAMN08193701	GCF_002848015.1_ASM284801v1_genomic.fna	2.85003	46.7	2688	Homo sapiens
601	Lactobacillus rhamnosus	LR2	SAMN08801722	GCF_003046115.1_ASM304611v1_genomic.fna	2.93195	46.7	2784	sourdough
602	Lactobacillus rhamnosus	LRB	SAMN05513711	GCF_001721925.1_ASM172192v1_genomic.fna	2.93495	46.8	2428	Homo sapiens_milk tooth
603	Lactobacillus rhamnosus MTCC 5462	MTCC 5462	SAMN02470978	GCF_000195375.1_ASM19537v2_genomic.fna	2.52451	46.9	3255	Homo sapiens_healthy human intestinal cavity
604	Lactobacillus rhamnosus CRL1505	CRL1505	SAMN02469462	GCF_000414365.1_454ScaffoldContigs1505_genomic.fna	3.41709	46.3	-	goat_milk
605	Lactobacillus rhamnosus 2166	2166	SAMN02298796	GCF_000466865.2_ASM46686v2_genomic.fna	3.01636	46.6	2730	soured milk product
606	Lactobacillus rhamnosus DSM 20021 = JCM 1136 = NBRC 3425	JCM 1136	SAMD00000741	GCF_000615245.1_ASM61524v1_genomic.fna	2.93484	46.7	-	NA
607	Lactobacillus rhamnosus	Lr073	SAMN03196656	GCF_001043995.1_ASM104399v1_genomic.fna	2.81445	46.6	2692	Homo sapiens_feces
608	Lactobacillus rhamnosus	Lr140	SAMN03196660	GCA_001044005.1_ASM104400v1_genomic.fna	2.59481	46.5	2761	fermented dairy product
609	Lactobacillus rhamnosus	Lr071	SAMN03196657	GCF_001044015.1_ASM104401v1_genomic.fna	2.82771	46.6	2681	Homo sapiens_feces
610	Lactobacillus rhamnosus	Lr138	SAMN03196654	GCF_001044075.1_ASM104407v1_genomic.fna	2.73771	46.7	2510	fermented dairy product
611	Lactobacillus rhamnosus	Lr053	SAMN03196655	GCA_001044085.1_ASM104408v1_genomic.fna	2.72403	46.5	2844	NA
612	Lactobacillus rhamnosus	Lr032	SAMN03196659	GCA_001044095.1_ASM104409v1_genomic.fna	2.68795	46.6	2792	Homo sapiens_baby faeces
613	Lactobacillus rhamnosus	Lr044	SAMN03196658	GCA_001044105.1_ASM104410v1_genomic.fna	2.59769	46.3	2936	fermented dairy product
614	Lactobacillus rhamnosus	389_LRHA	SAMN03197580	GCA_001063295.1_ASM106329v1_genomic.fna	5.8996	47.3	-	Homo sapiens
615	Lactobacillus rhamnosus	Lrh44	SAMN03196663	GCF_001657235.1_ASM165723v1_genomic.fna	2.86359	46.5	2786	fermented dairy product
616	Lactobacillus rhamnosus	Lrh45	SAMN03196664	GCA_001657245.1_ASM165724v1_genomic.fna	2.75324	46.4	2781	fermented dairy product
617	Lactobacillus rhamnosus	AMC143	SAMN06161581	GCA_001982425.1_ASM198242v1_genomic.fna	2.87274	46.6	2094	Homo sapiens_infant stools
618	Lactobacillus rhamnosus	AMC010	SAMN06161582	GCA_001982435.1_ASM198243v1_genomic.fna	3.13477	46.6	2715	Homo sapiens_infant stools
619	Lactobacillus rhamnosus	P3	SAMN07665577	GCA_002406785.1_ASM240678v1_genomic.fna	2.97189	46.8	2900	commercial probiotic
620	Lactobacillus rhamnosus	NRRL B-442	SAMN06461921	GCA_003352825.1_ASM335282v1_genomic.fna	3.88481	50.6	4270	NA
621	Lactobacillus paracasei ATCC 334	ATCC 334	SAMN02598528	GCF_000014525.1_ASM1452v1_genomic.fna	2.92433	46.5563	2764	NA
622	Lactobacillus paracasei subsp. paracasei JCM 8130	JCM 8130	SAMD00010723	GCF_000829035.1_ASM82903v1_genomic.fna	3.0178	46.562	2921	NA
623	Lactobacillus paracasei	Zhang	SAMN02603933	GCF_000019245.4_ASM1924v3_genomic.fna	2.89846	46.4194	2750	koumiss (fermented mare's milk)
624	Lactobacillus paracasei subsp. paracasei 8700:2	362.501	SAMN02463682	GCF_000155515.2_ASM15551v2_genomic.fna	3.02535	46.3035	2917	Homo sapiens
625	Lactobacillus paracasei	BD-II	SAMN02603876	GCF_000194765.1_ASM19476v1_genomic.fna	3.12729	46.2523	3055	homemade koumiss
626	Lactobacillus paracasei	LC2W	SAMN02603877	GCF_000194785.1_ASM19478v1_genomic.fna	3.07743	46.3526	2992	traditional dairy products
627	Lactobacillus paracasei	LOCK919	SAMN02603330	GCF_000418515.1_ASM41851v1_genomic.fna	3.14337	46.1782	3059	NA
628	Lactobacillus paracasei N1115	N1115	SAMN03081525	GCF_000582665.1_ASM58266v1_genomic.fna	3.06428	46.4634	2952	traditional homemade dairy product
629	Lactobacillus paracasei	CAUH35	SAMN03892742	GCF_001191565.1_ASM119156v1_genomic.fna	2.97335	46.3262	2777	Koumiss
630	Lactobacillus paracasei	L9	SAMN03853751	GCF_001244395.1_ASM124439v1_genomic.fna	3.07644	46.3	2926	Homo sapiens_isolated from the feces of a centenarian
631	Lactobacillus paracasei	KL1	SAMN04378089	GCF_001514415.1_ASM151441v1_genomic.fna	2.91889	46.6	2793	milk
632	Lactobacillus paracasei	IIA	SAMN04571918	GCF_002079285.1_ASM207928v1_genomic.fna	3.24614	46.2225	3116	beef from cattle Peranakan Ongole
633	Lactobacillus paracasei	TK1501	SAMN05921089	GCF_002257625.1_ASM225762v1_genomic.fna	2.94254	46.5	2776	Congee
634	Lactobacillus paracasei	FAM18149	SAMN05781319	GCF_002442835.1_ASM244283v1_genomic.fna	2.96971	46.3429	2828	Cheese
635	Lactobacillus paracasei subsp. paracasei	TMW 1.1434	SAMN05356834	GCF_002813615.1_ASM281361v1_genomic.fna	3.17011	46.3228	2898	starter culture
636	Lactobacillus paracasei	HD1.7	SAMN08195363	GCF_002865565.1_ASM286556v1_genomic.fna	3.03928	46.4	2819	Chinese sauerkraut
637	Lactobacillus paracasei	HDS-01	SAMN08361670	GCF_002902825.1_ASM290282v1_genomic.fna	3.03877	46.4	2855	Chinese sauerkraut
638	Lactobacillus paracasei	EG9	SAMN09239981	GCF_003177075.1_ASM317707v1_genomic.fna	3.07441	46.4383	2945	cheese
639	Lactobacillus paracasei	Lpc10	SAMN09283999	GCF_003199005.1_ASM319900v1_genomic.fna	3.05212	46.3	2933	Patagonian Merlot Wine
640	Lactobacillus paracasei	LC355	SAMN09222630	GCF_003268715.1_ASM326871v1_genomic.fna	3.14353	46.409	2989	cream products
641	Lactobacillus paracasei	ZFM54	SAMN07305422	GCA_003627255.1_ASM362725v1_genomic.fna	3.04868	46.3518	2926	Homo sapiens_healthy infant fecal samples
642	Lactobacillus paracasei	LcY	SAMN02046319	GCF_000388095.2_LcY_assembly050913_genomic.fna	3.10237	46.3481	3028	Commercial fermented milk product (Yakult)
643	Lactobacillus paracasei subsp. paracasei ATCC 25302	ATCC 25302	SAMN00001470	GCF_000159495.1_ASM15949v1_genomic.fna	2.99174	46.6	2806	Homo sapiens
644	Lactobacillus paracasei	M36	SAMN02472000	GCF_000309665.1_ASM30966v1_genomic.fna	3.15213	46.3	2941	cheese
645	Lactobacillus paracasei	T71499	SAMN02472001	GCF_000309685.1_ASM30968v1_genomic.fna	3.00005	46.2	2813	Homo sapiens_blood
646	Lactobacillus paracasei	UCD174	SAMN02472002	GCF_000309705.1_ASM30970v1_genomic.fna	3.07115	46.4	2905	wine
647	Lactobacillus paracasei	UW1	SAMN02472003	GCF_000309725.1_ASM30972v1_genomic.fna	2.86554	46.4	2562	cheese
648	Lactobacillus paracasei	Lc-10	SAMN02472012	GCF_000309765.1_ASM30976v1_genomic.fna	2.9514	46.4	2762	NA
649	Lactobacillus paracasei	Lpc-37	SAMN02472013	GCF_000309785.1_ASM30978v1_genomic.fna	3.07525	46.3	2917	NA
650	Lactobacillus paracasei subsp. paracasei Lpp230	Lpp230	SAMN02469722	GCF_000409815.1_Lpp230.v.1_genomic.fna	2.89232	46.3	2697	Homo sapiens_saliva
651	Lactobacillus paracasei subsp. tolerans Lpl7	Lpl7	SAMN02469714	GCF_000409835.1_Lpl7v.1_genomic.fna	3.0891	46.2	3008	commercial dairy product
652	Lactobacillus paracasei subsp. paracasei Lpp122	Lpp122	SAMN02469705	GCF_000409855.1_Lpp122.v.1_genomic.fna	2.92076	46.5	2820	artisanal dairy product
653	Lactobacillus paracasei subsp. paracasei Lpp46	Lpp46	SAMN02469709	GCF_000409875.1_Lpp46.v.1_genomic.fna	2.93202	46.3	2841	plant (cereals)
654	Lactobacillus paracasei subsp. paracasei Lpp226	Lpp226	SAMN02469716	GCF_000409895.1_Lpp226.v.1_genomic.fna	3.00948	46.2	2920	artisanal dairy product
655	Lactobacillus paracasei subsp. paracasei Lpp120	Lpp120	SAMN02469723	GCF_000409935.1_L.paracasei_Lpp120.v.1_genomic.fna	2.80129	46.5	2683	artisanal dairy product
656	Lactobacillus paracasei subsp. paracasei Lpp223	Lpp223	SAMN02469706	GCF_000409955.1_L.paracasei_Lpp223.v.1_genomic.fna	3.05211	46.2	2990	Homo sapiens_feces
657	Lactobacillus paracasei subsp. paracasei Lpp228	Lpp228	SAMN02469720	GCF_000409995.1_ASM40999v1_genomic.fna	2.93604	46.2	2748	Homo sapiens_saliva
658	Lactobacillus paracasei subsp. paracasei Lpp221	Lpp221	SAMN02469717	GCF_000410015.1_ASM41001v1_genomic.fna	3.0449	46.2	2869	Homo sapiens_feces
659	Lactobacillus paracasei subsp. paracasei Lpp49	Lpp49	SAMN02469726	GCF_000410035.1_ASM41003v1_genomic.fna	2.92442	46.2	2804	plant (cereals)
660	Lactobacillus paracasei subsp. paracasei Lpp227	Lpp227	SAMN02641494	GCF_000410055.1_ASM41005v1_genomic.fna	2.90682	46.3	2545	Homo sapiens
661	Lactobacillus paracasei subsp. paracasei CNCM I-2877	CNCM I-2877	SAMN02641492	GCF_000410095.1_ASM41009v1_genomic.fna	2.97057	46.1	2676	plant (cereals)
662	Lactobacillus paracasei subsp. paracasei Lpp17	Lpp17	SAMN02469707	GCF_000410135.1_Lpp17.v.1_genomic.fna	2.95467	46.4	2837	artisanal dairy product
663	Lactobacillus paracasei subsp. paracasei Lpp22	Lpp22	SAMN02469708	GCF_000410155.1_L.paracasei_Lpp22.v.1_genomic.fna	2.74911	46.3	2634	commercial dairy product
664	Lactobacillus paracasei subsp. paracasei Lpp225	Lpp225	SAMN02469715	GCF_000410175.1_L.paracasei_Lpp225.v.1_genomic.fna	3.08669	46.3	3012	animal feces
665	Lactobacillus paracasei subsp. paracasei Lpp219	Lpp219	SAMN02469710	GCF_000410195.1_ASM41019v1_genomic.fna	3.05908	46.3	2852	Homo sapiens_feces
666	Lactobacillus paracasei subsp. paracasei Lpp229	Lpp229	SAMN02469727	GCF_000410215.1_ASM41021v1_genomic.fna	2.95436	46.3	2711	Homo sapiens
667	Lactobacillus paracasei subsp. paracasei Lpp74	Lpp74	SAMN02469728	GCF_000410235.1_ASM41023v1_genomic.fna	3.03271	46.3	2880	artisanal dairy product
668	Lactobacillus paracasei subsp. paracasei Lpp7	Lpp7	SAMN02469713	GCF_000410255.1_ASM41025v1_genomic.fna	2.84294	46.3	2563	commercial dairy product
669	Lactobacillus paracasei subsp. paracasei CNCM I-4270	CNCM I-4270	SAMN02469729	GCF_000410275.1_ASM41027v1_genomic.fna	2.98735	46.2	2689	artisanal dairy product
670	Lactobacillus paracasei subsp. paracasei Lpp189	Lpp189	SAMN02469702	GCF_000410295.1_ASM41029v1_genomic.fna	2.92326	46.2	2766	plant (cereals)
671	Lactobacillus paracasei subsp. paracasei Lpp14	Lpp14	SAMN02469711	GCF_000410315.1_ASM41031v1_genomic.fna	2.88312	46.3	2633	artisanal dairy product
672	Lactobacillus paracasei subsp. tolerans Lpl14	Lpl14	SAMN02469703	GCF_000410335.1_ASM41033v1_genomic.fna	3.0141	46.3	2906	plant (cereals)
673	Lactobacillus paracasei subsp. paracasei Lpp37	Lpp37	SAMN02469718	GCF_000410415.1_ASM41041v1_genomic.fna	2.97845	46.3	2864	Homo sapiens_feces
674	Lactobacillus paracasei subsp. paracasei Lpp43	Lpp43	SAMN02469725	GCF_000410455.1_ASM41045v1_genomic.fna	3.11628	46.1	2970	artisanal dairy product
675	Lactobacillus paracasei subsp. paracasei Lpp125	Lpp125	SAMN02641495	GCF_000410475.1_ASM41047v1_genomic.fna	3.0135	46.1	2900	artisanal dairy product
676	Lactobacillus paracasei subsp. paracasei Lpp70	Lpp70	SAMN02641493	GCF_000410495.1_ASM41049v1_genomic.fna	2.72351	46.5	2498	artisanal dairy product
677	Lactobacillus paracasei	5b	SAMN02470054	GCF_000474615.1_Lcasei5b_2.0_genomic.fna	3.01993	46.3	2918	cheese
678	Lactobacillus paracasei COM0101	COM0101	SAMD00016729	GCF_000508845.1_ASM50884v1_genomic.fna	3.00336	46.3	2919	NA
679	Lactobacillus paracasei	Lbs2	SAMN02910029	GCF_000736295.1_ASM73629v5_genomic.fna	2.49712	37	-	Homo sapiens_gut of person from Indian subcontinent
680	Lactobacillus paracasei	DSM 20207	SAMN03323315	GCF_000949485.1_ASM94948v1_genomic.fna	3.02342	46.2	2942	NA
681	Lactobacillus paracasei NRIC 1981	NRIC1981	SAMD00000558	GCF_000958485.1_ASM95848v1_genomic.fna	3.18977	46.2	2998	NA
682	Lactobacillus paracasei NRIC 1917	NRIC1917	SAMD00000557	GCF_000958505.1_ASM95850v1_genomic.fna	2.96089	46.3	2818	NA
683	Lactobacillus paracasei NRIC 0644	NRIC0644	SAMD00000556	GCF_000958525.1_ASM95852v1_genomic.fna	3.29215	46.3	2899	NA
684	Lactobacillus paracasei subsp. paracasei DSM 5622	DSM 5622	SAMN02369433	GCF_001436385.1_ASM143638v1_genomic.fna	2.88196	46.5	2781	NA
685	Lactobacillus paracasei	DPC6800	SAMN03840869	GCF_001469115.1_ASM146911v1_genomic.fna	3.05336	46.4	2850	cheese
686	Lactobacillus paracasei	Lc1542	SAMN03702539	GCF_001540885.1_ASM154088v1_genomic.fna	2.92405	46.5	2805	bovine_teat canal
687	Lactobacillus paracasei	L9D	SAMN05383978	GCF_001858275.1_ASM185827v1_genomic.fna	3.15771	46.2	3063	Homo sapiens_Dentine caries
688	Lactobacillus paracasei	LC-Ikematsu	SAMD00029052	GCF_001895185.1_ASM189518v1_genomic.fna	3.07838	46.2	2984	pineapple
689	Lactobacillus paracasei	W16	SAMN06479973	GCF_002027405.1_ASM202740v1_genomic.fna	2.72607	46.5	2580	fermented soybeans
690	Lactobacillus paracasei	W14	SAMN06480069	GCF_002027415.1_ASM202741v1_genomic.fna	2.77258	46.4	2620	fermented soybeans
691	Lactobacillus paracasei	DmW_181	SAMN06767179	GCF_002115655.1_ASM211565v1_genomic.fna	3.20143	46.1	3099	Drosophila
692	Lactobacillus paracasei	HZ-1	SAMN05954276	GCF_002120125.1_ASM212012v1_genomic.fna	2.88565	46.1	2756	fermented milk
693	Lactobacillus paracasei	DPC4206	SAMN06220137	GCF_002148805.1_ASM214880v1_genomic.fna	3.09527	46.3	2951	cheese
694	Lactobacillus paracasei	DPC2071	SAMN05949321	GCF_002148875.1_ASM214887v1_genomic.fna	2.93687	46.3	2827	cheese
695	Lactobacillus paracasei	DPC4536	SAMN06463780	GCF_002148885.1_ASM214888v1_genomic.fna	3.07857	46.3	2931	Chesse
696	Lactobacillus paracasei	B3	SAMN07665582	GCF_002406665.1_ASM240666v1_genomic.fna	3.01505	46.3	2854	commercial probiotic
697	Lactobacillus paracasei	Lpc-37	SAMN07339723	GCF_002762235.1_ASM276223v1_genomic.fna	3.16083	46.3	2995	Pure culture in MRS broth and glycerol (2:1)
698	Lactobacillus paracasei	DUP 13076	SAMN08239980	GCF_002849575.1_ASM284957v1_genomic.fna	3.04831	46.3	2973	NA
699	Lactobacillus paracasei subsp. paracasei	NTU 101	SAMN07445234	GCF_002901165.1_ASM290116v1_genomic.fna	2.94959	46.5	2775	Homo sapiens_Feces of infant
700	Lactobacillus paracasei	LMG S-29188	SAMN07187783	GCF_002914885.1_ASM291488v1_genomic.fna	2.8681	46.4	2721	NA
701	Lactobacillus paracasei	KMB_623	SAMN09398955	GCF_003346015.1_ASM334601v1_genomic.fna	2.69521	46.4	2528	bryndza cheese
702	Lactobacillus paracasei	KMB_622	SAMN09398954	GCF_003346025.1_ASM334602v1_genomic.fna	2.73864	46.5	2609	bryndza cheese
703	Lactobacillus paracasei	KMB_616	SAMN09398948	GCF_003346265.1_ASM334626v1_genomic.fna	2.69477	46.5	2542	bryndza cheese
704	Lactobacillus paracasei	TJB4	SAMN09604022	GCF_003545945.1_ASM354594v1_genomic.fna	2.94528	46.4	2767	fermented goat milk
705	Lactobacillus paracasei	FAM10859	SAMN04088858	GCF_003712225.1_ASM371222v1_genomic.fna	3.09843	46.3	2929	Gruyere
706	Lactobacillus paracasei	FAM18099	SAMN04088859	GCF_003712295.1_ASM371229v1_genomic.fna	2.96228	46.6	2757	Gruyere
707	Lactobacillus paracasei	FAM18121	SAMN04088866	GCF_003712345.1_ASM371234v1_genomic.fna	2.92211	46.5	2723	Gruyere
708	Lactobacillus paracasei	FAM18101	SAMN04088860	GCF_003712355.1_ASM371235v1_genomic.fna	2.75988	46.5	2584	Gruyere
709	Lactobacillus paracasei	FAM18124	SAMN04088868	GCF_003712425.1_ASM371242v1_genomic.fna	2.87546	46.4	2727	Gruyere
710	Lactobacillus paracasei	FAM18129	SAMN04088870	GCA_003712445.1_ASM371244v1_genomic.fna	2.8561	46.4	2767	Gruyere
711	Lactobacillus paracasei	FAM18132	SAMN04088871	GCF_003712455.1_ASM371245v1_genomic.fna	2.59711	46.5	2412	Gruyere
712	Lactobacillus paracasei	FAM18168	SAMN04088875	GCA_003712505.1_ASM371250v1_genomic.fna	2.84546	46.2	2825	milk
713	Lactobacillus paracasei	FAM18175	SAMN04088877	GCF_003712535.1_ASM371253v1_genomic.fna	2.95956	46.3	2794	milk
714	Lactobacillus paracasei	FAM19317	SAMN04088878	GCF_003712565.1_ASM371256v1_genomic.fna	3.10933	46.2	2945	Emmental
715	Lactobacillus paracasei	FAM19353	SAMN04088879	GCF_003712605.1_ASM371260v1_genomic.fna	3.03055	46.3	2929	Emmental
716	Lactobacillus paracasei	FAM19404	SAMN04088880	GCF_003712625.1_ASM371262v1_genomic.fna	2.70414	46.5	2553	Emmental
717	Lactobacillus paracasei	FAM22276	SAMN04088881	GCA_003712645.1_ASM371264v1_genomic.fna	2.89127	46.4	2701	Gruyere
718	Lactobacillus paracasei	FAM22277	SAMN04088882	GCF_003712665.1_ASM371266v1_genomic.fna	2.98141	46.3	2827	milk
719	Lactobacillus paracasei	FAM22278	SAMN04088883	GCF_003712685.1_ASM371268v1_genomic.fna	2.8895	46.2	2692	milk
720	Lactobacillus paracasei	FAM22279	SAMN04088884	GCA_003712705.1_ASM371270v1_genomic.fna	2.86052	46.3	2779	milk
721	Lactobacillus paracasei	FAM22280	SAMN04088885	GCA_003712725.1_ASM371272v1_genomic.fna	2.90186	46.1	2828	milk
722	Lactobacillus paracasei	FAM3257	SAMN04088888	GCF_003712755.1_ASM371275v1_genomic.fna	3.13391	46.2	3067	uncertain, probably milk
723	Lactobacillus paracasei	FAM6161	SAMN04088891	GCF_003712785.1_ASM371278v1_genomic.fna	3.02633	46.2	2926	milk
724	Lactobacillus paracasei	FAM4067	SAMN04088889	GCA_003712795.1_ASM371279v1_genomic.fna	3.07049	46.2	2909	milk
725	Lactobacillus paracasei	FAM18157	SAMN04088874	GCF_003712865.1_ASM371286v1_genomic.fna	2.92443	46.3	2764	milk
726	Lactobacillus paracasei	FAM3228	SAMN04088886	GCF_003712905.1_ASM371290v1_genomic.fna	3.08831	46.3	2985	Emmental
727	Lactobacillus paracasei	FAM6410	SAMN04088893	GCA_003712965.1_ASM371296v1_genomic.fna	3.17326	46.2	3045	cheese
728	Lactobacillus paracasei	FAM8140	SAMN04088895	GCF_003712985.1_ASM371298v1_genomic.fna	3.10536	46.2	2945	Emmental
729	Lactobacillus paracasei	FAM7821	SAMN04088894	GCA_003713005.1_ASM371300v1_genomic.fna	3.06212	46.2	2900	semi-hard cheese
730	Lactobacillus paracasei	JS1	SAMN09270688	GCF_003795255.1_ASM379525v1_genomic.fna	3.01687	46.5	2878	Homo sapiens_stool
731	Lactobacillus paracasei	KL1-Liu	SAMN03105784	GCF_000827145.1_ASM82714v1_genomic.fna	2.84878	46.6	2694	Tibetan kefir
732	Lactobacillus paracasei	1316.rep1_LPAR	SAMN03197293	GCF_001062665.1_ASM106266v1_genomic.fna	2.85609	46.5	2680	Homo sapiens
733	Lactobacillus paracasei	1316.rep2_LPAR	SAMN03197294	GCF_001062695.1_ASM106269v1_genomic.fna	2.79277	46.4	2631	Homo sapiens
734	Lactobacillus paracasei	844_LCAS	SAMN03198052	GCF_001066565.1_ASM106656v1_genomic.fna	2.78883	46.4	2632	Homo sapiens
735	Lactobacillus paracasei	275_LPAR	SAMN03197468	GCF_001076595.1_ASM107659v1_genomic.fna	3.16059	46.2	2973	Homo sapiens
736	Lactobacillus paracasei	525_LPAR	SAMN03197720	GCF_001076935.1_ASM107693v1_genomic.fna	3.18181	46.1	3042	Homo sapiens
737	Lactobacillus paracasei	BM-LC14617	SAMN04270890	GCF_001636215.1_ASM163621v1_genomic.fna	3.03956	46.3	2828	beer
738	Lactobacillus paracasei	RI-210	SAMN05717723	GCF_001981715.1_ASM198171v1_genomic.fna	3.05999	46.1	2972	NA
739	Lactobacillus paracasei	RI-194	SAMN05717749	GCF_001982085.1_ASM198208v1_genomic.fna	3.05933	46.3	2958	NA
740	Lactobacillus paracasei	RI-195	SAMN05717750	GCF_001982095.1_ASM198209v1_genomic.fna	3.03279	46.3	2932	NA
741	Lactobacillus paracasei	CCC B1205	SAMN03813856	GCF_002904305.1_ASM290430v1_genomic.fna	3.25034	46.1	3089	brewery
742	Lactobacillus paracasei subsp. paracasei	KMB_598	SAMN09398938	GCF_003367655.1_ASM336765v1_genomic.fna	2.95922	46.4	2831	goat cheese
743	Lactobacillus paracasei	AM33-2AC	SAMN09736452	GCF_003434205.1_ASM343420v1_genomic.fna	3.05746	46.3	2911	Homo sapiens_feces
744	Lactobacillus paracasei	DTA83	SAMN09715191	GCF_003571925.1_ASM357192v1_genomic.fna	3.03438	46.3	2927	Homo sapiens_stool
745	Lactobacillus paracasei	UBLPC-35	SAMN10147909	GCF_003640765.1_ASM364076v1_genomic.fna	3.0388	46.2	2898	fermented food
746	Lactobacillus paracasei	FAM18108	SAMN04088862	GCF_003712245.1_ASM371224v1_genomic.fna	3.14566	46.1	3022	Gruyere
747	Lactobacillus paracasei	FAM18110	SAMN04088863	GCF_003712265.1_ASM371226v1_genomic.fna	2.96904	46.3	2795	Gruyere
748	Lactobacillus paracasei	FAM18105	SAMN04088861	GCA_003712275.1_ASM371227v1_genomic.fna	2.63599	46.4	2543	Gruyere
749	Lactobacillus paracasei	FAM18123	SAMN04088867	GCA_003712325.1_ASM371232v1_genomic.fna	3.10767	46.3	3031	Gruyere
750	Lactobacillus paracasei	FAM18119	SAMN04088865	GCA_003712385.1_ASM371238v1_genomic.fna	2.93772	46.3	2858	Gruyere
751	Lactobacillus paracasei	FAM18113	SAMN04088864	GCF_003712395.1_ASM371239v1_genomic.fna	2.83397	46.2	2698	Gruyere
752	Lactobacillus paracasei	FAM18149	SAMN04088873	GCF_003712485.1_ASM371248v1_genomic.fna	2.98126	46.3	2832	milk
753	Lactobacillus paracasei	FAM18133	SAMN04088872	GCA_003712525.1_ASM371252v1_genomic.fna	2.75075	46.3	2672	Gruyere
754	Lactobacillus paracasei	FAM18172	SAMN04088876	GCA_003712585.1_ASM371258v1_genomic.fna	3.05278	46.3	3011	milk
755	Lactobacillus paracasei	FAM6012	SAMN04088890	GCF_003712745.1_ASM371274v1_genomic.fna	3.02681	46	2852	milk
756	Lactobacillus paracasei	FAM8374	SAMN04088896	GCA_003712825.1_ASM371282v1_genomic.fna	3.07315	46.1	2977	mountain cheese
757	Lactobacillus paracasei	FAM8407	SAMN04088897	GCF_003712835.1_ASM371283v1_genomic.fna	2.93715	46.3	2810	mountain cheese
758	Lactobacillus paracasei	FAM6165	SAMN04088892	GCA_003712875.1_ASM371287v1_genomic.fna	2.78953	46.3	2692	milk
759	Lactobacillus paracasei	FAM18126	SAMN04088869	GCA_003712925.1_ASM371292v1_genomic.fna	3.14265	46.2	3075	Gruyere
760	Lactobacillus paracasei	FAM3248	SAMN04088887	GCF_003712935.1_ASM371293v1_genomic.fna	2.88835	46.4	2681	Gruyere
761	Lactobacillus paracasei	LcA	SAMN01994728	GCF_000400585.1_LcA_0213_genomic.fna	3.12828	46.2504	-	Actimel product
762	Lactobacillus paracasei	32G	SAMN02472010	GCF_000309605.1_ASM30960v1_genomic.fna	3.0115	46.4	2920	corn silage
763	Lactobacillus paracasei	CRF28	SAMN02472005	GCF_000309645.1_ASM30964v1_genomic.fna	3.03655	46.3	2911	Homo sapiens_blood
764	Lactobacillus paracasei subsp. paracasei Lpp123	Lpp123	SAMN02469719	GCF_000409975.1_ASM40997v1_genomic.fna	2.81504	46.1	3283	artisanal dairy product
765	Lactobacillus paracasei subsp. paracasei CNCM I-4648	CNCM I-4648	SAMN03177793	GCF_000410075.1_ASM41007v1_genomic.fna	2.83106	46.1	3204	artisanal dairy product
766	Lactobacillus paracasei subsp. paracasei Lpp48	Lpp48	SAMN02641496	GCF_000410115.1_ASM41011v1_genomic.fna	2.8121	46.1	3220	artisanal dairy product
767	Lactobacillus paracasei subsp. paracasei Lpp126	Lpp126	SAMN02469721	GCF_000410355.1_ASM41035v1_genomic.fna	2.70265	46.1	3393	artisanal dairy product
768	Lactobacillus paracasei subsp. paracasei Lpp71	Lpp71	SAMN02469712	GCF_000410375.1_ASM41037v1_genomic.fna	2.68409	46.5	2944	artisanal dairy product
769	Lactobacillus paracasei subsp. paracasei Lpp41	Lpp41	SAMN02469724	GCF_000410395.1_ASM41039v1_genomic.fna	2.70536	46.1	3012	commercial dairy product
770	Lactobacillus paracasei subsp. paracasei CNCM I-4649	CNCM I-4649	SAMN02469704	GCF_000410435.1_ASM41043v1_genomic.fna	2.98101	46.2	3162	artisanal dairy product
771	Lactobacillus paracasei	B2	SAMN07665581	GCA_002406765.1_ASM240676v1_genomic.fna	3.01383	46.3	2960	commercial probiotic
772	Lactobacillus paracasei subsp. tolerans DSM 20258	DSM 20258	SAMN02369371	GCF_001436485.1_ASM143648v1_genomic.fna	2.38324	46.4	2275	pasteurized milk
773	Lactobacillus fermentum IFO 3956	IFO 3956	SAMD00060917	GCF_000010145.1_ASM1014v1_genomic.fna	2.09869	51.5	1916	NA
774	Lactobacillus fermentum CECT 5716	CECT 5716	SAMN02604100	GCF_000210515.1_ASM21051v1_genomic.fna	2.10045	51.5	1637	NA
775	Lactobacillus fermentum F-6	F-6	SAMN02603935	GCF_000397165.1_ASM39716v1_genomic.fna	2.06462	51.7	1874	NA
776	Lactobacillus fermentum 3872	3872	SAMN02314197	GCF_000466785.3_ASM46678v3_genomic.fna	2.33049	50.5599	2111	Homo sapiens_milk from female
777	Lactobacillus fermentum	NCC2970	SAMN05510874	GCF_001742205.1_ASM174220v1_genomic.fna	1.94987	52.2	1770	NA
778	Lactobacillus fermentum	SNUV175	SAMN06174220	GCF_001941785.1_ASM194178v1_genomic.fna	2.27233	51.0589	2108	Homo sapiens_vaginal tract
779	Lactobacillus fermentum	FTDC 8312	SAMN06703219	GCF_002119645.1_ASM211964v1_genomic.fna	2.23992	51	2040	Homo sapiens_fecal sample
780	Lactobacillus fermentum	LAC FRN-92	SAMN07192734	GCF_002192435.1_ASM219243v1_genomic.fna	2.06361	51.8	1821	homo sapiens_oral swab
781	Lactobacillus fermentum	SK152	SAMN04858206	GCF_002242615.1_ASM224261v1_genomic.fna	2.09227	51.9	1916	Homo sapiens_traditional Korean fermented vegetable
782	Lactobacillus fermentum	MTCC 25067	SAMD00073748	GCF_002356135.1_ASM235613v1_genomic.fna	2.01242	51.1759	1688	NA
783	Lactobacillus fermentum	CBA7106	SAMN07224244	GCF_003255875.1_ASM325587v1_genomic.fna	2.04228	51.7	1861	Homo sapiens_adult feces
784	Lactobacillus fermentum	LDTM 7301	SAMN05712721	GCF_003346795.1_ASM334679v1_genomic.fna	2.0462	51.7	1834	Makgeollli
785	Lactobacillus fermentum	LMT2-75	SAMN10417155	GCA_003855655.1_ASM385565v1_genomic.fna	2.32746	50.4769	-	kimchi
786	Lactobacillus fermentum	YL-11	SAMN10484493	GCF_003860425.1_ASM386042v1_genomic.fna	1.90853	51.9	1648	fermented milk
787	Lactobacillus fermentum	IMDO 130101	SAMEA104224050	GCF_900205745.1_Lf_IMDO_130101_genomic.fna	2.0892	51.5	1834	sourdough
788	Lactobacillus fermentum	LfQi6	SAMN03372370	GCF_000966835.2_ASM96683v2_genomic.fna	2.09851	52.1	1613	Homo sapiens
789	Lactobacillus fermentum	17349	SAMN05893390	GCF_001854105.1_ASM185410v1_genomic.fna	2.09869	52.2	1636	Homo sapiens
790	Lactobacillus fermentum	VRI-003	SAMN06546707	GCA_002072085.1_ASM207208v1_genomic.fna	1.9493	52	1817	Commercial probiotic culture lyophilized
791	Lactobacillus fermentum ATCC 14931	ATCC 14931	SAMN00001473	GCF_000159215.1_ASM15921v1_genomic.fna	1.86701	52.6	1658	Homo sapiens
792	Lactobacillus fermentum 28-3-CHN	28-3-CHN	SAMN02463745	GCF_000162395.1_ASM16239v1_genomic.fna	2.02652	52	1817	Homo sapiens
793	Lactobacillus fermentum FTDC8312	FTDC8312	SAMN02469912	GCF_000417005.1_ASM41700v1_genomic.fna	1.96655	51.8	1718	Homo sapiens_fecal sample
794	Lactobacillus fermentum NB-22	NB-22	SAMN02470787	GCF_000496435.1_LfermNB22_1.0_genomic.fna	2.01131	51.8	1837	Homo sapiens
795	Lactobacillus fermentum Lf1	Lf1	SAMN02053534	GCF_000472265.1_LF1_1.0_genomic.fna	1.81565	52.5	1652	Homo sapiens_Faeces
796	Lactobacillus fermentum	39	SAMN03452287	GCF_001010185.1_ASM101018v1_genomic.fna	1.82966	51.6	1666	NA
797	Lactobacillus fermentum	90 TC-4	SAMN03452288	GCF_001010245.1_ASM101024v1_genomic.fna	1.82248	51.9	1605	NA
798	Lactobacillus fermentum L930BB	L930BB	SAMEA3158477	GCF_001039735.1_LFE2_genomic.fna	1.97184	52.1	1772	NA
799	Lactobacillus fermentum	UCO-979C	SAMN04100088	GCF_001297905.1_ASM129790v1_genomic.fna	2.01183	51.9	1496	Homo sapiens
800	Lactobacillus fermentum	222	SAMEA3158475	GCF_001368755.1_LF_newbler2.7_genomic.fna	1.95041	52.1	1759	NA
801	Lactobacillus fermentum	SHI-2	SAMN07267218	GCF_002591935.1_ASM259193v1_genomic.fna	1.93798	52.1	1722	Homo sapiens_saliva
802	Lactobacillus fermentum	279	SAMN08014151	GCF_002794275.1_ASM279427v1_genomic.fna	1.98327	52	1799	Homo sapiens_feces of a 19-year-old female
803	Lactobacillus fermentum	311	SAMN08014154	GCF_002794315.1_ASM279431v1_genomic.fna	2.04311	51.8	1843	Homo sapiens_feces of a 19-year-old female
804	Lactobacillus fermentum	103	SAMN07985466	GCF_002794375.1_ASM279437v1_genomic.fna	2.04824	51.8	1876	Homo sapiens_cecum of a 56-year-old man
805	Lactobacillus fermentum	LfU21	SAMN08290293	GCF_002869825.1_ASM286982v1_genomic.fna	1.96659	51.7	1767	Homo sapiens_feces of an astronaut
806	Lactobacillus fermentum	CRL1446	SAMN08355059	GCF_002899655.1_ASM289965v1_genomic.fna	2.14878	51.4	1931	Goat milk cheese
807	Lactobacillus fermentum	MD IIE-4657	SAMN08565625	GCF_002942005.1_ASM294200v1_genomic.fna	1.905	52.3	1628	silage
808	Lactobacillus fermentum	DS19_7	SAMN05942014	GCF_003053105.1_ASM305310v1_genomic.fna	2.016	51.6	1770	Homo sapiens_Commercial dietary supplements
809	Lactobacillus fermentum	DS13_7	SAMN05942013	GCF_003061865.1_ASM306186v1_genomic.fna	1.99965	51.8	1738	Homo sapiens_Commercial dietary supplements
810	Lactobacillus fermentum	KMB_613	SAMN09398945	GCF_003346315.1_ASM334631v1_genomic.fna	2.00512	52.1	1857	bryndza cheese
811	Lactobacillus fermentum	KMB_612	SAMN09398944	GCF_003346325.1_ASM334632v1_genomic.fna	1.91568	52.2	1756	bryndza cheese
812	Lactobacillus fermentum	S6	SAMEA80264668	GCF_900163585.1_LFS6_genomic.fna	1.91136	52.3	1708	Sweet wort, Tchapalo (Sorghum african beer) processing
813	Lactobacillus fermentum	S13	SAMEA80310418	GCF_900163595.1_ASM90016359v1_genomic.fna	1.91521	52.3	1708	Sweet wort, Tchapalo (Sorghum african beer) processing
814	Lactobacillus fermentum	CECT 9269	SAMEA104569778	GCF_900290185.1_L_fermentum_CECT_9269_Spades_Prokka_genomic.fna	2.07907	51.7	1867	NA
815	Lactobacillus fermentum	779_LFER	SAMN03197989	GCF_001077025.1_ASM107702v1_genomic.fna	1.93581	52.1	1741	Homo sapiens
816	Lactobacillus fermentum	DSM 20055	SAMN02797777	GCF_001436835.1_ASM143683v1_genomic.fna	1.90005	52.4	1716	NA
817	Lactobacillus fermentum	RI-508	SAMN05717758	GCF_001982185.1_ASM198218v1_genomic.fna	1.91526	52.2	1729	cacao been fermentation
818	Lactobacillus fermentum	BFE 6620	SAMN07246874	GCF_002204495.1_ASM220449v1_genomic.fna	1.98289	52.1	1744	Gari
819	Lactobacillus fermentum	NCDC 400	SAMN07510693	GCF_002798075.1_ASM279807v1_genomic.fna	1.89598	51.6	1621	curd
820	Lactobacillus fermentum	UMB0187	SAMN08193695	GCF_002863265.1_ASM286326v1_genomic.fna	1.96929	52.1	1770	Homo sapiens
821	Lactobacillus fermentum	LF2	SAMN09435684	GCF_003261135.1_ASM326113v1_genomic.fna	2.04751	51.7	1834	Regional Tybo cheese
822	Lactobacillus fermentum	AF16-22LB	SAMN09734308	GCF_003462755.1_ASM346275v1_genomic.fna	1.99699	51.9	1827	Homo sapiens_feces
823	Lactobacillus fermentum	AF15-40LB	SAMN09734289	GCF_003464285.1_ASM346428v1_genomic.fna	1.96819	52	1810	Homo sapiens_feces
824	Lactobacillus fermentum	DR9	SAMN09701875	GCA_003710225.1_ASM371022v1_genomic.fna	2.35699	50.4429	1678	Cow_Fresh milk
825	Lactobacillus fermentum MTCC 8711	MTCC 8711	SAMN02470291	GCF_000477515.1_Reference_Assembly_genomic.fna	2.5663	49.6491	2264	yogurt
826	Lactobacillus fermentum	HFB3	SAMN04038470	GCF_001297025.1_ASM129702v1_genomic.fna	2.04336	51.8	1366	Homo sapiens_fecal sample
827	Lactobacillus fermentum	CIM:MAG 1415	SAMN08294985	GCA_003343585.1_ASM334358v1_genomic.fna	1.7588	49.7	1750	Homo sapiens_feces
828	Lactobacillus fermentum	AF11-4-H	SAMN09734212	GCA_003465085.1_ASM346508v1_genomic.fna	1.9358	52.2	1412	Homo sapiens_feces
829	Lactobacillus helveticus	CAUH18	SAMN03982146	GCF_001308285.1_ASM130828v1_genomic.fna	2.16058	36.8	1837	koumiss
830	Lactobacillus helveticus DPC 4571	DPC 4571	SAMN02603893	GCF_000015385.1_ASM1538v1_genomic.fna	2.08093	37.1	1720	NA
831	Lactobacillus helveticus R0052	R0052	SAMN02603348	GCF_000165775.1_ASM16577v3_genomic.fna	2.12921	36.8	1761	pasture gramineae
832	Lactobacillus helveticus H10	H10	SAMN02603939	GCF_000189515.1_ASM18951v1_genomic.fna	2.17238	36.8	1901	NA
833	Lactobacillus helveticus CNRZ32	CNRZ32	SAMN02604285	GCF_000422165.1_ASM42216v1_genomic.fna	2.22596	36.9	1833	NA
834	Lactobacillus helveticus H9	H9	SAMN02641509	GCF_000525715.1_ASM52571v1_genomic.fna	1.87112	37	1546	NA
835	Lactobacillus helveticus	KLDS1.8701	SAMN03164100	GCF_000961015.1_ASM96101v1_genomic.fna	2.10663	36.8859	1740	NA
836	Lactobacillus helveticus	MB2-1	SAMN03328961	GCF_001006025.1_ASM100602v1_genomic.fna	2.08406	36.9	1771	NA
837	Lactobacillus helveticus	D76	SAMN05417796	GCF_001702095.1_ASM170209v1_genomic.fna	2.05832	37	1694	Homo sapiens_intestine from healthy child
838	Lactobacillus helveticus	D75	SAMN05417795	GCF_001746265.1_ASM174626v2_genomic.fna	2.05307	37	1693	Homo sapiens_intestine of a healthy child
839	Lactobacillus helveticus	FAM8627	SAMN04892856	GCF_002849915.1_ASM284991v1_genomic.fna	2.04903	36.9856	1667	dairy product
840	Lactobacillus helveticus	FAM8105	SAMN04892754	GCF_002849935.1_ASM284993v1_genomic.fna	2.25524	37.041	1887	Tilsit cheese
841	Lactobacillus helveticus	FAM22155	SAMN04892861	GCF_002849955.1_ASM284995v1_genomic.fna	2.19866	37.0932	1821	Whey culture
842	Lactobacillus helveticus	LH99	SAMN05751674	GCF_003610975.1_ASM361097v1_genomic.fna	2.08274	37.1	1722	Bulgarian homemade fermented milk
843	Lactobacillus helveticus DSM 20075 = CGMCC 1.1877	DSM 20075	SAMN00139430	GCF_000160855.1_ASM16085v1_genomic.fna	2.02058	38	1584	Homo sapiens
844	Lactobacillus helveticus CIRM-BIA 103	CIRM-BIA 103	SAMEA2271977	GCF_000493335.1_LhCIRMBIA103V1_genomic.fna	2.00747	36.5	1692	NA
845	Lactobacillus helveticus CIRM-BIA 951	CIRM-BIA 951	SAMEA2272613	GCF_000493455.1_LhCIRMBIA951V1_genomic.fna	1.9024	36.7	1638	NA
846	Lactobacillus helveticus CIRM-BIA 104	CIRM-BIA 104	SAMEA2272495	GCF_000493555.1_LhCIRMBIA101V1_genomic.fna	2.06903	36.5	1748	NA
847	Lactobacillus helveticus CIRM-BIA 953	CIRM-BIA 953	SAMEA2272618	GCF_000493515.1_LhCIRMBIA953V1_genomic.fna	2.38556	37	2056	NA
848	Lactobacillus helveticus CIRM-BIA 101	CIRM-BIA 101	SAMEA2272118	GCF_000493575.1_LhCIRMBIA101V1_genomic.fna	2.07401	37.2	1724	NA
849	Lactobacillus helveticus	M3	SAMN03097255	GCF_000765455.1_ASM76545v1_genomic.fna	1.859	36.8	1587	Bacteriophage Insensitive Mutant of strain ATCC 10386
850	Lactobacillus helveticus	ATCC 10386	SAMN03093187	GCF_000765465.1_ASM76546v1_genomic.fna	1.86766	36.8	1590	dairy product
851	Lactobacillus helveticus	Lh 12	SAMN04453674	GCF_001572805.1_ASM157280v1_genomic.fna	2.12783	36.6	1783	Undefined natural whey starter
852	Lactobacillus helveticus	Lh 23	SAMN04453675	GCF_001572815.1_ASM157281v1_genomic.fna	2.10023	36.5	1751	Undefined natural whey starter
853	Lactobacillus helveticus	AJT	SAMN05465219	GCF_001895375.1_ASM189537v1_genomic.fna	2.02393	36.7	1675	NA
854	Lactobacillus helveticus	UC1156	SAMN07542363	GCF_002287645.1_ASM228764v1_genomic.fna	2.01801	36.7	1558	natural whey culture
855	Lactobacillus helveticus	LMG S-29187	SAMN07187782	GCF_002914985.1_ASM291498v1_genomic.fna	1.82026	36.7	1525	NA
856	Lactobacillus helveticus	DS3_8	SAMN05942018	GCF_003053085.1_ASM305308v1_genomic.fna	2.05581	36.5	1783	Homo sapiens_Commercial dietary supplements
857	Lactobacillus helveticus	DS18_8	SAMN05942016	GCF_003053205.1_ASM305320v1_genomic.fna	2.05425	36.5	1784	Homo sapiens_Commercial dietary supplements
858	Lactobacillus helveticus	DS21_8	SAMN05942017	GCF_003061825.1_ASM306182v1_genomic.fna	2.08467	36.6	1799	Homo sapiens_Commercial dietary supplements
859	Lactobacillus helveticus	DS12_8	SAMN05942015	GCF_003061845.1_ASM306184v1_genomic.fna	2.05871	36.5	1784	Homo sapiens_Commercial dietary supplements
860	Lactobacillus helveticus	FAM22157	SAMN09291648	GCF_003203815.1_ASM320381v1_genomic.fna	1.90915	36.7	1557	Natural whey culture
861	Lactobacillus helveticus	FAM1213	SAMN09291643	GCF_003203875.1_ASM320387v1_genomic.fna	1.93811	36.5	1679	NA
862	Lactobacillus helveticus	FAM1182	SAMN09291642	GCF_003203895.1_ASM320389v1_genomic.fna	1.90319	36.6	1556	NA
863	Lactobacillus helveticus	FAM19191	SAMN09291640	GCF_003203905.1_ASM320390v1_genomic.fna	2.0518	36.5	1724	Gruyere cheese
864	Lactobacillus helveticus	FAM8102	SAMN09291637	GCF_003203975.1_ASM320397v1_genomic.fna	2.11965	36.7	1811	raw milk cheese
865	Lactobacillus helveticus	FAM14499	SAMN09291638	GCF_003204015.1_ASM320401v1_genomic.fna	1.81316	37	1538	NA
866	Lactobacillus helveticus	FAM14275	SAMN09291636	GCF_003204025.1_ASM320402v1_genomic.fna	2.14069	36.7	1814	NA
867	Lactobacillus helveticus	TJA10	SAMN09604019	GCF_003545995.1_ASM354599v1_genomic.fna	1.88924	36.7	1588	fermented goat milk
868	Lactobacillus helveticus	Lactobacillus helveticus	SAMEA104458481	GCF_900248185.1_ASM90024818v2_genomic.fna	2.08612	-	-	NA
869	Lactobacillus helveticus DSM 20075 = CGMCC 1.1877	CGMCC 1.1877	SAMN02369370	GCF_001434945.1_ASM143494v1_genomic.fna	1.82872	36.8	1589	emmental cheese
870	Lactobacillus helveticus	LMG 22464	SAMN02797793	GCF_001437535.1_ASM143753v1_genomic.fna	1.77178	36.6	1497	NA
871	Lactobacillus helveticus	M92	SAMN07179264	GCF_002532085.1_ASM253208v1_genomic.fna	1.95547	36.7	1660	Fermented milk
872	Lactobacillus helveticus	ATCC 12046	SAMN08195512	GCF_002868275.1_ASM286827v1_genomic.fna	2.14184	36.8	1709	NA
873	Lactobacillus helveticus	FAM22076	SAMN09291647	GCF_003203795.1_ASM320379v1_genomic.fna	1.91626	36.7	1572	Sbrinz natural whey culture
874	Lactobacillus helveticus	FAM13019	SAMN09291645	GCF_003203805.1_ASM320380v1_genomic.fna	2.04766	36.7	1666	Gruyere natural whey culture
875	Lactobacillus helveticus	FAM23285	SAMN09291641	GCF_003203915.1_ASM320391v1_genomic.fna	2.13162	36.7	1809	raw milk cheese
876	Lactobacillus helveticus	FAM19188	SAMN09291639	GCF_003203955.1_ASM320395v1_genomic.fna	2.0783	36.6	1737	Tilsit cheese
877	Lactobacillus helveticus	FAM1450	SAMN09291644	GCF_003203985.1_ASM320398v1_genomic.fna	2.1299	36.5	1711	NA
878	Lactobacillus helveticus	FAM8106	SAMN09291635	GCF_003204055.1_ASM320405v1_genomic.fna	2.1364	36.7	1812	raw milk cheese
879	Lactobacillus helveticus	FAM21493	SAMN09291646	GCF_003233715.1_ASM323371v1_genomic.fna	1.98656	36.7	1611	undefined cheese starter culture
880	Lactobacillus helveticus	NWC_2_3	SAMN09476688	GCA_003814305.1_ASM381430v1_genomic.fna	2.23298	37.5447	1812	Natural whey culture from Gruyere cheese
881	Lactobacillus helveticus	NWC_2_4	SAMN09476689	GCA_003814325.1_ASM381432v1_genomic.fna	2.23013	37.3988	1782	Natural whey culture from Gruyere cheese
882	Lactobacillus helveticus MTCC 5463	MTCC 5463	SAMN02470980	GCF_000195355.1_ASM19535v2_genomic.fna	2.04855	36.7	2239	Homo sapiens_healthy human vaginal cavity
883	Lactobacillus reuteri DSM 20016	DSM 20016	SAMN02598351	GCF_000016825.1_ASM1682v1_genomic.fna	1.99962	38.9	1917	NA
884	Lactobacillus reuteri JCM 1112	JCM 1112	SAMD00060920	GCF_000010005.1_ASM1000v1_genomic.fna	2.03941	38.9	1943	NA
885	Lactobacillus reuteri SD2112	SD2112	SAMN00001494	GCF_000159455.2_ASM15945v2_genomic.fna	2.31684	39.0014	2132	Homo sapiens
886	Lactobacillus reuteri ATCC 53608	ATCC 53608	SAMEA2272605	GCF_000236455.2_ASM23645v2_genomic.fna	2.09124	38.7846	1918	NA
887	Lactobacillus reuteri I5007	I5007	SAMN02603119	GCF_000410995.1_ASM41099v1_genomic.fna	2.09328	38.9404	1910	pigs_healthy weaning piglets
888	Lactobacillus reuteri TD1	TD1	SAMN02604178	GCF_000439275.1_ASM43927v1_genomic.fna	2.14545	38.8	1890	NA
889	Lactobacillus reuteri	IRT	SAMN03382532	GCF_001046835.1_ASM104683v1_genomic.fna	1.99397	38.9	1890	Homo sapiens
890	Lactobacillus reuteri	ZLR003	SAMN03879966	GCF_001618905.1_ASM161890v1_genomic.fna	2.2341	38.7	2024	pig_caecum mucosa from a healthy weaned piglet
891	Lactobacillus reuteri	I49	SAMN04621617	GCF_001688685.2_ASM168868v2_genomic.fna	2.04477	38.8	1786	Mus musculus
892	Lactobacillus reuteri	Byun-re-01	SAMN08225762	GCF_003316895.1_ASM331689v1_genomic.fna	2.24451	38.9	1936	Mus musculus_Duodenum
893	Lactobacillus reuteri	SKKU-OGDONS-01	SAMN09270376	GCF_003316935.1_ASM331693v1_genomic.fna	2.25997	38.9	1944	Gallus gallus_small intestine
894	Lactobacillus reuteri CF48-3A	CF48-3A	SAMN00001503	GCF_000159615.1_ASM15961v1_genomic.fna	2.1079	39	1936	Homo sapiens
895	Lactobacillus reuteri MM2-3	MM2-3	SAMN00002242	GCF_000160715.1_ASM16071v1_genomic.fna	2.01572	39	1865	Homo sapiens
896	Lactobacillus reuteri	LR0	SAMN06364940	GCF_002156605.1_ASM215660v1_genomic.fna	2.14857	38.4	1967	Mus musculus_jejunum from mouse on 7% by weight (16% by calorie) soybean oil diet
897	Lactobacillus reuteri	43516	SAMEA3220431	GCF_002888655.1_ASM288865v1_genomic.fna	2.23295	38.5	2054	feces of pig
898	Lactobacillus reuteri MM4-1A	MM4-1A	SAMN00001504	GCF_000159475.2_ASM15947v2_genomic.fna	2.06791	38.9	1993	Homo sapiens_gastrointestinal tract
899	Lactobacillus reuteri 100-23	100-23	SAMN00623049	GCF_000168255.1_ASM16825v1_genomic.fna	2.30556	38.7	2065	NA
900	Lactobacillus reuteri mlc3	mlc3	SAMN02471903	GCF_000179435.1_ASM17943v1_genomic.fna	2.01863	38.5	1802	rodent
901	Lactobacillus reuteri lpuph	lpuph	SAMN02471904	GCF_000179455.1_ASM17945v1_genomic.fna	2.11662	38.4	1925	rodent
902	Lactobacillus reuteri	CRL 1098	SAMN05182497	GCF_001657495.1_ASM165749v1_genomic.fna	1.96303	38.7	1881	sourdough
903	Lactobacillus reuteri	P43	SAMN05514174	GCF_001705505.1_ASM170550v1_genomic.fna	2.15106	38.8	1905	Gallus gallus
904	Lactobacillus reuteri	121	SAMN05788099	GCF_001889975.1_ASM188997v1_genomic.fna	2.30223	39	2013	pig
905	Lactobacillus reuteri	MD IIE-43	SAMN06315550	GCF_002007085.1_ASM200708v1_genomic.fna	2.05912	38.8	1859	Homo sapiens
906	Lactobacillus reuteri	CECT8605	SAMN06473517	GCF_002027295.1_ASM202729v1_genomic.fna	2.33353	38.9	1986	Bos taurus_Milk
907	Lactobacillus reuteri	KLR1001	SAMN05751479	GCF_002128485.1_ASM212848v1_genomic.fna	2.06498	38.6	1865	pig_feces
908	Lactobacillus reuteri	KLR2001	SAMN05751483	GCF_002128495.1_ASM212849v1_genomic.fna	2.11057	38.5	1970	pig_feces
909	Lactobacillus reuteri	KLR1002	SAMN05751480	GCF_002128515.1_ASM212851v1_genomic.fna	2.65513	38.5	2371	pig_feces
910	Lactobacillus reuteri	KLR1004	SAMN05751482	GCF_002128525.1_ASM212852v1_genomic.fna	2.20369	38.5	2026	pig_feces
911	Lactobacillus reuteri	KLR2002	SAMN05751484	GCF_002128555.1_ASM212855v1_genomic.fna	2.12572	38.7	1958	pig_feces
912	Lactobacillus reuteri	KLR2003	SAMN05751485	GCF_002128585.1_ASM212858v1_genomic.fna	2.08328	38.7	1934	pig_feces
913	Lactobacillus reuteri	KLR2007	SAMN05751489	GCF_002128605.1_ASM212860v1_genomic.fna	1.97682	38.7	1803	pig_feces
914	Lactobacillus reuteri	KLR3002	SAMN05751492	GCF_002128615.1_ASM212861v1_genomic.fna	1.98639	38.8	1788	pig_feces
915	Lactobacillus reuteri	KLR3003	SAMN05751493	GCF_002128635.1_ASM212863v1_genomic.fna	1.97032	38.8	1811	pig_feces
916	Lactobacillus reuteri	KLR3004	SAMN05751494	GCF_002128655.1_ASM212865v1_genomic.fna	1.99624	38.8	1824	pig_feces
917	Lactobacillus reuteri	KLR3005	SAMN05751495	GCF_002128685.1_ASM212868v1_genomic.fna	2.27696	38.8	2062	pig_feces
918	Lactobacillus reuteri	KLR4001	SAMN05751497	GCF_002128705.1_ASM212870v1_genomic.fna	2.14018	38.7	1993	pig_feces
919	Lactobacillus reuteri	KLR2004	SAMN05751486	GCF_002128715.1_ASM212871v1_genomic.fna	1.94468	38.7	1775	pig_feces
920	Lactobacillus reuteri	KLR2008	SAMN05751490	GCF_002128745.1_ASM212874v1_genomic.fna	1.97511	38.7	1794	pig_feces
921	Lactobacillus reuteri	KLR2006	SAMN05751488	GCF_002128755.1_ASM212875v1_genomic.fna	1.90745	38.6	1732	pig_feces
922	Lactobacillus reuteri	KLR3006	SAMN05751496	GCF_002128765.1_ASM212876v1_genomic.fna	2.37218	38.6	2179	pig_feces
923	Lactobacillus reuteri	An71	SAMN06473750	GCF_002159305.1_ASM215930v1_genomic.fna	2.28085	38.4	2117	Gallus gallus_caecum
924	Lactobacillus reuteri	An166	SAMN06473632	GCF_002160565.1_ASM216056v1_genomic.fna	2.24803	38.4	2074	Gallus gallus_caecum
925	Lactobacillus reuteri	I49	SAMN03854115	GCF_002221655.1_ASM222165v1_genomic.fna	2.0636	38.8	1805	Mus musculus
926	Lactobacillus reuteri	RC-14	SAMN07981098	GCF_002762415.1_ASM276241v1_genomic.fna	2.0112	38.6	1801	Probiotic Capsule
927	Lactobacillus reuteri	E81	SAMN08801720	GCF_003046135.1_ASM304613v1_genomic.fna	1.98747	38.6	1810	sourdough
928	Lactobacillus reuteri	DS12_10	SAMN05942019	GCF_003053005.1_ASM305300v1_genomic.fna	2.10234	38.5	1940	Homo sapiens_Commercial dietary supplements
929	Lactobacillus reuteri	DS14_10	SAMN05942021	GCF_003061685.1_ASM306168v1_genomic.fna	1.97782	38.7	1876	Homo sapiens_Commercial dietary supplements
930	Lactobacillus reuteri	DS13_10	SAMN05942020	GCF_003061745.1_ASM306174v1_genomic.fna	1.95632	38.7	1868	Homo sapiens_Commercial dietary supplements
931	Lactobacillus reuteri	DS22_10	SAMN06464108	GCF_003064585.1_ASM306458v1_genomic.fna	2.03105	38.6	1835	Homo sapiens_Commercial dietary supplements
932	Lactobacillus reuteri	DS17_10	SAMN05942022	GCF_003065345.1_ASM306534v1_genomic.fna	2.03225	38.6	1832	Homo sapiens_Commercial dietary supplements
933	Lactobacillus reuteri	LR CGMCC No.11154	SAMN09748305	GCF_003413665.1_ASM341366v1_genomic.fna	1.9109	38.6	1752	piglet_feces
934	Lactobacillus reuteri	R2lc	SAMN08565493	GCF_003703875.1_ASM370387v1_genomic.fna	2.091	37.7672	1927	rat
935	Lactobacillus reuteri	2010	SAMN08615538	GCF_003703885.1_ASM370388v1_genomic.fna	2.22025	38.5	1996	rat
936	Lactobacillus reuteri DSM 20016	DSM 20016	SAMN02369412	GCF_001434615.1_ASM143461v1_genomic.fna	1.93586	38.6	1863	intestine of adult
937	Lactobacillus reuteri	480_44	SAMN05371093	GCF_001703855.1_ASM170385v1_genomic.fna	2.2407	38.3	2027	Mus musculus
938	Lactobacillus reuteri	482_46	SAMN05371094	GCF_001703865.1_ASM170386v1_genomic.fna	2.25544	38.2	2036	Mus musculus_feces
939	Lactobacillus reuteri	484_32	SAMN05371179	GCF_001703875.1_ASM170387v1_genomic.fna	2.63919	38.5	2285	Mus musculus_feces
940	Lactobacillus reuteri	482_54	SAMN05371178	GCF_001703885.1_ASM170388v1_genomic.fna	2.24197	38.3	2009	Mus musculus_feces
941	Lactobacillus reuteri	484_39	SAMN05371506	GCF_001703935.1_ASM170393v1_genomic.fna	2.27348	38.2	2061	Mus musculus_feces
942	Lactobacillus reuteri	1366	SAMN06640221	GCF_002112185.1_ASM211218v1_genomic.fna	2.06291	38.5	1930	Gallus gallus_feces
943	Lactobacillus reuteri	M27U15	SAMN06640219	GCF_002112195.1_ASM211219v1_genomic.fna	2.03566	38.7	1876	Homo sapiens_breast milk
944	Lactobacillus reuteri	JCM 1081	SAMN06640220	GCF_002112225.1_ASM211222v1_genomic.fna	2.31353	38.5	2238	Gallus gallus_feces
945	Lactobacillus reuteri	CSF8	SAMN06640222	GCF_002112245.1_ASM211224v1_genomic.fna	1.95205	38.6	1770	Gallus gallus_feces
946	Lactobacillus reuteri	MM34-4A	SAMN06640223	GCF_002112805.1_ASM211280v1_genomic.fna	2.15294	38.8	1996	Homo sapiens_breast milk
947	Lactobacillus reuteri	609i	SAMN06848403	GCF_002253625.1_ASM225362v1_genomic.fna	2.14781	38.7	1963	mouse_forestomach
948	Lactobacillus reuteri	609l	SAMN06848404	GCF_002253665.1_ASM225366v1_genomic.fna	2.06723	38.7	1846	mouse_forestomach
949	Lactobacillus reuteri	609e	SAMN06848402	GCF_002253685.1_ASM225368v1_genomic.fna	2.14349	38.7	1956	mouse_forestomach
950	Lactobacillus reuteri	609d	SAMN06848401	GCF_002253705.1_ASM225370v1_genomic.fna	2.07992	38.7	1845	mouse_forestomach
951	Lactobacillus reuteri	601g	SAMN06848399	GCF_002253725.1_ASM225372v1_genomic.fna	2.187	38.7	1994	mouse_forestomach
952	Lactobacillus reuteri	601l	SAMN06848400	GCF_002253745.1_ASM225374v1_genomic.fna	2.15711	38.7	1955	mouse_forestomach
953	Lactobacillus reuteri	601f	SAMN06848398	GCF_002253755.1_ASM225375v1_genomic.fna	2.15953	38.7	1863	mouse_forestomach
954	Lactobacillus reuteri	117w	SAMN06848397	GCF_002253765.1_ASM225376v1_genomic.fna	2.19789	38.3	1999	mouse_forestomach
955	Lactobacillus reuteri	117r	SAMN06848396	GCF_002253785.1_ASM225378v1_genomic.fna	2.19113	38.3	2002	mouse_forestomach
956	Lactobacillus reuteri	114h	SAMN06848393	GCF_002253825.1_ASM225382v1_genomic.fna	2.17996	38.7	1984	mouse_forestomach
957	Lactobacillus reuteri	114g	SAMN06848392	GCF_002253835.1_ASM225383v1_genomic.fna	2.20524	38.5	2017	mouse_forestomach
958	Lactobacillus reuteri	114q	SAMN06848394	GCF_002253865.1_ASM225386v1_genomic.fna	2.22319	38.6	2016	mouse_forestomach
959	Lactobacillus reuteri	117n	SAMN06848395	GCF_002253875.1_ASM225387v1_genomic.fna	2.19757	38.3	1997	mouse_forestomach
960	Lactobacillus reuteri	111v	SAMN06848391	GCF_002253905.1_ASM225390v1_genomic.fna	2.19295	38.3	1992	mouse_forestomach
961	Lactobacillus reuteri	107k	SAMN06848387	GCF_002253925.1_ASM225392v1_genomic.fna	2.26421	38.6	2084	mouse_forestomach
962	Lactobacillus reuteri	111l	SAMN06848390	GCF_002253945.1_ASM225394v1_genomic.fna	2.20092	38.3	1999	mouse_forestomach
963	Lactobacillus reuteri	107j	SAMN06848386	GCF_002253955.1_ASM225395v1_genomic.fna	2.26693	38.6	2088	mouse_forestomach
964	Lactobacillus reuteri	111b	SAMN06848388	GCF_002253965.1_ASM225396v1_genomic.fna	2.18098	38.3	1995	mouse_forestomach
965	Lactobacillus reuteri	111f	SAMN06848389	GCF_002253975.1_ASM225397v1_genomic.fna	2.18271	38.3	1991	mouse_forestomach
966	Lactobacillus reuteri	105p	SAMN06848383	GCF_002254025.1_ASM225402v1_genomic.fna	2.18801	38.3	1993	mouse_forestomach
967	Lactobacillus reuteri	107e	SAMN06848385	GCF_002254035.1_ASM225403v1_genomic.fna	2.24619	38.6	2073	mouse_forestomach
968	Lactobacillus reuteri	105o	SAMN06848382	GCF_002254045.1_ASM225404v1_genomic.fna	2.16482	38.5	1917	mouse_forestomach
969	Lactobacillus reuteri	105k	SAMN06848380	GCF_002254085.1_ASM225408v1_genomic.fna	2.18391	38.4	1950	mouse_forestomach
970	Lactobacillus reuteri	105w	SAMN06848384	GCF_002254095.1_ASM225409v1_genomic.fna	2.16674	38.5	1916	mouse_forestomach
971	Lactobacillus reuteri	105n	SAMN06848381	GCF_002254105.1_ASM225410v1_genomic.fna	2.19107	38.5	1953	mouse_forestomach
972	Lactobacillus reuteri	105i	SAMN06848379	GCF_002254115.1_ASM225411v1_genomic.fna	2.19388	38.5	1947	mouse_forestomach
973	Lactobacillus reuteri	105c	SAMN06848377	GCF_002254165.1_ASM225416v1_genomic.fna	2.18223	38.4	1954	mouse_forestomach
974	Lactobacillus reuteri	105d	SAMN06848378	GCF_002254175.1_ASM225417v1_genomic.fna	2.17574	38.5	1936	mouse_forestomach
975	Lactobacillus reuteri	103v	SAMN06848376	GCF_002254185.1_ASM225418v1_genomic.fna	2.19146	38.3	2000	mouse_forestomach
976	Lactobacillus reuteri	103p	SAMN06848375	GCF_002254195.1_ASM225419v1_genomic.fna	2.19097	38.3	1988	mouse_forestomach
977	Lactobacillus reuteri	103o	SAMN06848374	GCF_002254245.1_ASM225424v1_genomic.fna	2.17096	38.4	1974	mouse_forestomach
978	Lactobacillus reuteri	103b	SAMN06848373	GCF_002254255.1_ASM225425v1_genomic.fna	2.21664	38.3	2022	mouse_forestomach
979	Lactobacillus reuteri	LR5A	SAMN08801721	GCF_003046055.1_ASM304605v1_genomic.fna	1.98636	38.6	1813	sourdough
980	Lactobacillus reuteri	LR18	SAMN08934322	GCF_003174815.1_ASM317481v1_genomic.fna	2.47021	38.3	2207	horse_feces
981	Lactobacillus reuteri	LR4	SAMN08934317	GCF_003174855.1_ASM317485v1_genomic.fna	2.16644	38.5	2068	cow_feces
982	Lactobacillus reuteri	LR9	SAMN08934316	GCF_003174865.1_ASM317486v1_genomic.fna	2.30327	38.3	2183	sheep_feces
983	Lactobacillus reuteri	LR8	SAMN08934315	GCF_003174875.1_ASM317487v1_genomic.fna	2.25588	38.4	2140	sheep_feces
984	Lactobacillus reuteri	LR17	SAMN08934321	GCF_003174915.1_ASM317491v1_genomic.fna	2.20569	38.4	2073	horse_feces
985	Lactobacillus reuteri	LR3	SAMN08934310	GCF_003174935.1_ASM317493v1_genomic.fna	2.30022	38.3	2234	goat_feces
986	Lactobacillus reuteri	LR13	SAMN08934320	GCF_003174945.1_ASM317494v1_genomic.fna	2.36533	38.2	2283	cow_feces
987	Lactobacillus reuteri	LR14	SAMN08934312	GCF_003174955.1_ASM317495v1_genomic.fna	2.25127	38.3	2168	goat_feces
988	Lactobacillus reuteri	LR11	SAMN08934311	GCF_003174995.1_ASM317499v1_genomic.fna	2.36581	38.2	2281	goat_feces
989	Lactobacillus reuteri	LR2	SAMN08934309	GCF_003175015.1_ASM317501v1_genomic.fna	2.36754	38.2	2287	goat_feces
990	Lactobacillus reuteri	LR19	SAMN08934323	GCF_003175025.1_ASM317502v1_genomic.fna	2.20232	38.6	2100	horse_feces
991	Lactobacillus reuteri	LR10	SAMN08934318	GCF_003175075.1_ASM317507v1_genomic.fna	2.4417	38.3	2275	cow_feces
992	Lactobacillus reuteri	LR1	SAMN08934308	GCF_003175125.1_ASM317512v1_genomic.fna	2.2556	38.3	2171	goat_feces
993	Lactobacillus reuteri	UBLRU-87	SAMN10246080	GCF_003719715.1_ASM371971v1_genomic.fna	1.82131	38.7	1630	fermented food
994	Lactobacillus reuteri	WHH1689	SAMN08382659	GCA_003072625.1_ASM307262v1_genomic.fna	2.04418	39.3	2155	Highland barley wine
995	Lactobacillus reuteri	TMW1.656	SAMN02869563	GCF_000712565.2_ASM71256v2_genomic.fna	1.94954	38.5	1622	Type II sourdough
996	Lactobacillus reuteri	TMW1.112	SAMN02840984	GCF_000722535.2_ASM72253v2_genomic.fna	2.03203	38.4	1730	Type II sourdough
997	Lactobacillus reuteri	LTH5448	SAMN02869572	GCF_000758185.1_LTH5448_genomic.fna	1.9803	38.4	1700	Type II sourdough
998	Lactobacillus reuteri	HI24	SAMN05257121	GCA_001756765.1_ASM175676v1_genomic.fna	1.91886	38.7	1440	curd
999	Lactobacillus reuteri	LTH2584	SAMN02800394	GCF_000712555.1_LTH2584_genomic.fna	2.06605	38.5	1767	Type II sourdough
1000	Lactobacillus reuteri	UBA625	SAMN06450715	GCA_002299755.1_ASM229975v1_genomic.fna	1.56064	38.6	-	gut of vertebrate mammal
1001	Lactobacillus reuteri	LR12	SAMN08934319	GCA_003175035.1_ASM317503v1_genomic.fna	2.15145	38.6	2002	cow_feces
1002	Lactobacillus reuteri	LR7	SAMN08934314	GCA_003175085.1_ASM317508v1_genomic.fna	2.13843	38.6	1981	sheep_feces
1003	Lactobacillus reuteri	LR6	SAMN08934313	GCA_003175115.1_ASM317511v1_genomic.fna	2.13973	38.6	1979	sheep_feces
1004	Lactobacillus salivarius UCC118	UCC118	SAMN02604111	GCF_000008925.1_ASM892v1_genomic.fna	2.13398	33.0066	2013	NA
1005	Lactobacillus salivarius	JCM1046	SAMN02711722	GCF_000758365.1_ASM75836v1_genomic.fna	2.32046	32.9696	2083	swine
1006	Lactobacillus salivarius str. Ren	Ren	SAMN02584770	GCF_001011095.1_ASM101109v1_genomic.fna	1.97836	33.0757	1816	Homo sapiens_human feces
1007	Lactobacillus salivarius	CICC 23174	SAMN05277751	GCF_001723525.1_ASM172352v1_genomic.fna	2.08359	32.8541	1857	Gallus gallus
1008	Lactobacillus salivarius	ZLS006	SAMN06698339	GCF_002162055.1_ASM216205v1_genomic.fna	2.17758	33.2094	1953	piglet
1009	Lactobacillus salivarius	DJ-sa-01	SAMN08281078	GCF_003316955.1_ASM331695v1_genomic.fna	1.87063	33	1646	Gallus gallus_small intestine
1010	Lactobacillus salivarius	LPM01	SAMEA4359642	GCF_900094615.1_ASM90009461v1_genomic.fna	2.03336	32.9158	1841	NA
1011	Lactobacillus salivarius	BCRC 12574	SAMN07792363	GCF_002735985.1_ASM273598v1_genomic.fna	2.04969	32.852	1905	Homo sapiens_human saliva
1012	Lactobacillus salivarius	BCRC 14759	SAMN07807134	GCF_002736025.1_ASM273602v1_genomic.fna	2.11761	32.9451	1913	Homo sapiens_human saliva
1013	Lactobacillus salivarius DSM 20555 = ATCC 11741	ATCC 11741	SAMN00001483	GCF_000159395.1_ASM15939v1_genomic.fna	2.01725	32.7	1858	Homo sapiens
1014	Lactobacillus salivarius SMXD51	SMXD51	SAMN02470767	GCF_000260335.1_ASM26033v1_genomic.fna	1.96769	32.9697	1686	Gallus gallus_cecum of 6 weeks-old tunisian healthy chicken
1015	Lactobacillus salivarius	SGL 03	SAMN07787064	GCF_002738245.1_ASM273824v1_genomic.fna	1.98904	33	1878	Homo sapiens
1016	Lactobacillus salivarius NIAS840	NIAS840	SAMN02470897	GCF_000215465.1_ASM21546v2_genomic.fna	2.04656	33	1833	NA
1017	Lactobacillus salivarius GJ-24	GJ-24	SAMN02470918	GCF_000217735.1_ASM21773v2_genomic.fna	1.99597	33	1795	NA
1018	Lactobacillus salivarius	866_LSAL	SAMN03198074	GCF_001066665.1_ASM106666v1_genomic.fna	1.96649	32.7	1821	Homo sapiens
1019	Lactobacillus salivarius DSM 20555 = ATCC 11741	DSM 20555	SAMN02369414	GCF_001435955.1_ASM143595v1_genomic.fna	1.9826	32.5	1851	saliva
1020	Lactobacillus salivarius	KLW001	SAMN05003804	GCF_002135095.1_ASM213509v1_genomic.fna	2.32671	33	2154	pig_Porcine feces
1021	Lactobacillus salivarius	An63	SAMN06473742	GCF_002159345.1_ASM215934v1_genomic.fna	1.8076	32.7	1652	Gallus gallus_caecum
1022	Lactobacillus salivarius	An128	SAMN06473601	GCF_002160855.1_ASM216085v1_genomic.fna	1.88402	32.7	1721	Gallus gallus_caecum
1023	Lactobacillus salivarius	An84	SAMN06473764	GCF_002161265.1_ASM216126v1_genomic.fna	2.09004	32.7	1909	Gallus gallus_caecum
1024	Lactobacillus salivarius	L28	SAMN06763640	GCF_002250405.1_ASM225040v1_genomic.fna	2.0256	32.7	1904	Ground Beef
1025	Lactobacillus salivarius	KLA003	SAMN05003793	GCF_002289605.1_ASM228960v1_genomic.fna	2.26392	32.8	2145	pig_Porcine feces
1026	Lactobacillus salivarius	KLA002	SAMN05003792	GCF_002289615.1_ASM228961v1_genomic.fna	2.25711	32.8	2148	pig_Porcine feces
1027	Lactobacillus salivarius	KLA004	SAMN05003794	GCF_002289625.1_ASM228962v1_genomic.fna	2.26601	32.8	2159	pig_Porcine feces
1028	Lactobacillus salivarius	KLF002	SAMN05003798	GCF_002289665.1_ASM228966v1_genomic.fna	2.17667	32.8	2051	pig_Porcine feces
1029	Lactobacillus salivarius	KLA006	SAMN05003796	GCF_002289675.1_ASM228967v1_genomic.fna	2.3669	32.9	2236	pig_Porcine feces
1030	Lactobacillus salivarius	KLF003	SAMN05003799	GCF_002289685.1_ASM228968v1_genomic.fna	2.20692	32.7	2091	pig_Porcine feces
1031	Lactobacillus salivarius	KLF005	SAMN05003801	GCF_002289725.1_ASM228972v1_genomic.fna	2.1547	32.7	1989	pig_Porcine feces
1032	Lactobacillus salivarius	KLF004	SAMN05003800	GCF_002289735.1_ASM228973v1_genomic.fna	2.1157	32.7	1997	pig_Porcine feces
1033	Lactobacillus salivarius	KLF007	SAMN05003803	GCF_002289745.1_ASM228974v1_genomic.fna	2.22216	32.9	2091	pig_Porcine feces
1034	Lactobacillus salivarius	KLW002	SAMN05003805	GCF_002289785.1_ASM228978v1_genomic.fna	2.0913	32.8	1948	pig_Porcine feces
1035	Lactobacillus salivarius	KLW004	SAMN05003807	GCF_002289795.1_ASM228979v1_genomic.fna	2.33817	32.8	2139	pig_Porcine feces
1036	Lactobacillus salivarius	KLW003	SAMN05003806	GCF_002289815.1_ASM228981v1_genomic.fna	2.36801	32.9	2172	pig_Porcine feces
1037	Lactobacillus salivarius	KLW005	SAMN05003808	GCF_002289845.1_ASM228984v1_genomic.fna	2.07512	32.8	1936	pig_Porcine feces
1038	Lactobacillus salivarius	KLW006	SAMN05003809	GCF_002289865.1_ASM228986v1_genomic.fna	2.03485	32.7	1863	pig_Porcine feces
1039	Lactobacillus salivarius	KLW007	SAMN05003810	GCF_002289875.1_ASM228987v1_genomic.fna	1.96532	32.8	1803	pig_Porcine feces
1040	Lactobacillus salivarius	KLW008	SAMN05003811	GCF_002289905.1_ASM228990v1_genomic.fna	2.13784	32.9	1965	pig_Porcine feces
1041	Lactobacillus salivarius	KLW009	SAMN05003812	GCF_002289925.1_ASM228992v1_genomic.fna	2.07127	32.9	1919	pig_Porcine feces
1042	Lactobacillus salivarius	KLW010	SAMN05003813	GCF_002289935.1_ASM228993v1_genomic.fna	2.38939	32.7	2181	pig_Porcine feces
1043	Lactobacillus salivarius	KLA005	SAMN05003795	GCF_002289965.1_ASM228996v1_genomic.fna	2.25857	32.8	2146	pig_Porcine feces
1044	Lactobacillus salivarius	KLA001	SAMN05003791	GCF_002289985.1_ASM228998v1_genomic.fna	2.26806	32.8	2152	pig_Porcine feces
1045	Lactobacillus salivarius	290	SAMN08212003	GCF_002848245.1_ASM284824v1_genomic.fna	1.83706	32.7	1695	chicken
1046	Lactobacillus salivarius	DS3_12	SAMN05942026	GCF_003052845.1_ASM305284v1_genomic.fna	2.03209	32.9	1871	Homo sapiens_Commercial dietary supplements
1047	Lactobacillus salivarius	DS13_12	SAMN05942024	GCF_003052875.1_ASM305287v1_genomic.fna	1.99589	32.6	1861	Homo sapiens_Commercial dietary supplements
1048	Lactobacillus salivarius	DS11_12	SAMN05942023	GCF_003061545.1_ASM306154v1_genomic.fna	2.00572	32.6	1865	Homo sapiens_Commercial dietary supplements
1049	Lactobacillus salivarius	DS2_12	SAMN05942025	GCF_003061585.1_ASM306158v1_genomic.fna	2.00926	32.6	1867	Homo sapiens_Commercial dietary supplements
1050	Lactobacillus salivarius	A3iob	SAMN08923744	GCF_003129685.1_ASM312968v1_genomic.fna	2.05449	32.6	1906	Apis mellifera
1051	Lactobacillus salivarius cp400		SAMEA3138854	GCF_000529385.1_Lsalivarius_cp400_genomic.fna	2.15684	32.9	1958	NA
1052	Lactobacillus salivarius	609_LSAL	SAMN03197809	GCF_001063855.1_ASM106385v1_genomic.fna	1.83868	32.7	1691	Homo sapiens
1053	Lactobacillus salivarius	778_LSAL	SAMN03197988	GCF_001067265.1_ASM106726v1_genomic.fna	1.92619	32.7	1762	Homo sapiens
1054	Lactobacillus salivarius	NCIMB702343	SAMN06163273	GCF_002079325.1_ASM207932v1_genomic.fna	1.92155	32.9	1763	NA
1055	Lactobacillus salivarius	NCIMB8818	SAMN06163276	GCF_002079335.1_ASM207933v1_genomic.fna	2.01127	32.9	1881	NA
1056	Lactobacillus salivarius	NCIMB8816	SAMN06163274	GCF_002079365.1_ASM207936v1_genomic.fna	1.8582	32.8	1695	NA
1057	Lactobacillus salivarius	LMG 14476	SAMN06163271	GCF_002079385.1_ASM207938v1_genomic.fna	2.07921	32.9	1917	NA
1058	Lactobacillus salivarius	JCM 1230	SAMN06163269	GCF_002079405.1_ASM207940v1_genomic.fna	1.71932	32.6	1544	NA
1059	Lactobacillus salivarius	JCM 1047	SAMN06163268	GCF_002079425.1_ASM207942v1_genomic.fna	2.21504	32.5	2033	NA
1060	Lactobacillus salivarius	L21	SAMN06163270	GCF_002079435.1_ASM207943v1_genomic.fna	1.95544	32.8	1821	NA
1061	Lactobacillus salivarius	JCM 1045	SAMN06163267	GCF_002079465.1_ASM207946v1_genomic.fna	1.92751	32.7	1811	NA
1062	Lactobacillus salivarius	JCM 1044	SAMN06163266	GCF_002079485.1_ASM207948v1_genomic.fna	1.79909	32.6	1652	NA
1063	Lactobacillus salivarius	JCM 1042	SAMN06163265	GCF_002079505.1_ASM207950v1_genomic.fna	1.80136	32.6	1653	NA
1064	Lactobacillus salivarius	JCM 1040	SAMN06163264	GCF_002079525.1_ASM207952v1_genomic.fna	1.92063	32.9	1761	NA
1065	Lactobacillus salivarius	gul2	SAMN06163263	GCF_002079545.1_ASM207954v1_genomic.fna	1.99952	32.5	1845	NA
1066	Lactobacillus salivarius	gul1	SAMN06163262	GCF_002079565.1_ASM207956v1_genomic.fna	1.99896	32.5	1848	NA
1067	Lactobacillus salivarius	DSM 20554	SAMN06163261	GCF_002079585.1_ASM207958v1_genomic.fna	1.97182	32.6	1852	NA
1068	Lactobacillus salivarius	DSM 20492	SAMN06163260	GCF_002079595.1_ASM207959v1_genomic.fna	1.88863	32.7	1756	NA
1069	Lactobacillus salivarius	CCuG47826	SAMN06163259	GCF_002079625.1_ASM207962v1_genomic.fna	1.97785	32.8	1845	NA
1070	Lactobacillus salivarius	CCuG47171	SAMN06163257	GCF_002079645.1_ASM207964v1_genomic.fna	2.03546	32.9	1873	NA
1071	Lactobacillus salivarius	CCuG45735	SAMN06163256	GCF_002079685.1_ASM207968v1_genomic.fna	1.94907	32.7	1806	NA
1072	Lactobacillus salivarius	CCuG44481	SAMN06163255	GCF_002079705.1_ASM207970v1_genomic.fna	1.94558	32.8	1739	NA
1073	Lactobacillus salivarius	CCuG38008	SAMN06163254	GCF_002079715.1_ASM207971v1_genomic.fna	1.93333	32.8	1801	NA
1074	Lactobacillus salivarius	CCuG2753OB	SAMN06163253	GCF_002079745.1_ASM207974v1_genomic.fna	1.80176	32.6	1654	NA
1075	Lactobacillus salivarius	AH4331	SAMN06163250	GCF_002079765.1_ASM207976v1_genomic.fna	2.08553	33	1946	NA
1076	Lactobacillus salivarius	AH43348	SAMN06163252	GCF_002079785.1_ASM207978v1_genomic.fna	2.02558	32.7	1950	NA
1077	Lactobacillus salivarius	LMG 14477	SAMN06163272	GCF_002079795.1_ASM207979v1_genomic.fna	2.07367	32.9	1914	NA
1078	Lactobacillus salivarius	AH43324	SAMN06163251	GCF_002079805.1_ASM207980v1_genomic.fna	2.17609	32.9	2056	NA
1079	Lactobacillus salivarius	AH4231	SAMN06163249	GCF_002079845.1_ASM207984v1_genomic.fna	2.08862	33	1961	NA
1080	Lactobacillus salivarius	01M14315	SAMN06163248	GCF_002079905.1_ASM207990v1_genomic.fna	1.93069	33	1798	NA
1081	Lactobacillus salivarius	NCIMB8817	SAMN06163275	GCF_002079925.1_ASM207992v1_genomic.fna	1.82974	32.7	1708	NA
1082	Lactobacillus salivarius	OM08-20	SAMN09736856	GCF_003438595.1_ASM343859v1_genomic.fna	2.01106	32.8	1913	Homo sapiens_feces
1083	Lactobacillus salivarius	AM25-8	SAMN09736323	GCF_003470145.1_ASM347014v1_genomic.fna	1.96949	32.8	1859	Homo sapiens_feces
1084	Lactobacillus salivarius	AM09-40	SAMN09734758	GCF_003472615.1_ASM347261v1_genomic.fna	1.88884	32.8	1753	Homo sapiens_feces
1085	Lactobacillus salivarius CECT 5713	CECT 5713	SAMN02604101	GCF_000143435.1_ASM14343v1_genomic.fna	2.13614	33.0072	1552	NA
1086	Lactobacillus salivarius ACS-116-V-Col5a	ACS-116-V-Col5a	SAMN00017035	GCF_000179475.1_ASM17947v1_genomic.fna	2.0446	32.7	2121	Homo sapiens
1087	Lactobacillus salivarius	CCuG47825	SAMN06163258	GCA_002079655.1_ASM207965v1_genomic.fna	1.91981	32.8	1683	NA
1088	Lactobacillus gasseri ATCC 33323 = JCM 1131	ATCC 33323	SAMN02598542	GCF_000014425.1_ASM1442v1_genomic.fna	1.89436	35.3	1754	NA
1089	Lactobacillus gasseri	4M13	SAMN07160387	GCF_002158885.1_ASM215888v1_genomic.fna	2.12937	35	1946	Homo sapiens_infant feces
1090	Lactobacillus gasseri DSM 14869	DSM 14869	SAMN07605139	GCF_002287905.1_ASM228790v1_genomic.fna	1.95155	35.0427	1715	NA
1091	Lactobacillus gasseri SJ-9E-US	SJ-9E-US	SAMN02463838	GCF_000176995.2_ASM17699v2_genomic.fna	1.78446	34.9	1645	Homo sapiens
1092	Lactobacillus gasseri SV-16A-US	SV-16A-US	SAMN02463842	GCF_000177035.2_ASM17703v2_genomic.fna	2.00174	34.9	1868	Homo sapiens
1093	Lactobacillus gasseri	PSS7772D	SAMN03854352	GCF_001546525.1_ASM154652v1_genomic.fna	1.91445	34.9	1769	Homo sapiens_urine
1094	Lactobacillus gasseri 202-4	202-4	SAMN00002206	GCF_000175055.1_ASM17505v1_genomic.fna	1.82025	34.9	1646	Homo sapiens
1095	Lactobacillus gasseri CECT 5714	CECT 5714	SAMN02471361	GCF_000283135.1_ASM28313v1_genomic.fna	1.90779	35	1745	human milk
1096	Lactobacillus gasseri 2016	2016	SAMN02470136	GCF_000439915.1_L.gasseri_2016_V1_genomic.fna	1.87952	35.3	1648	Homo sapiens_vaginal tract of a healthy female
1097	Lactobacillus gasseri ATCC 33323 = JCM 1131	JCM 1131	SAMD00003499	GCF_000615125.1_ASM61512v1_genomic.fna	1.82325	35	1576	NA
1098	Lactobacillus gasseri	240_LCRI	SAMN03197430	GCF_001063045.1_ASM106304v1_genomic.fna	1.79614	34.9	1656	Homo sapiens
1099	Lactobacillus gasseri	249_LKEF	SAMN03197439	GCF_001063065.1_ASM106306v1_genomic.fna	1.79448	34.9	1645	Homo sapiens
1100	Lactobacillus gasseri	459_LHEL	SAMN03197652	GCF_001064985.1_ASM106498v1_genomic.fna	2.07964	34.9	1813	Homo sapiens
1101	Lactobacillus gasseri	987_LJOH	SAMN03198208	GCF_001068345.1_ASM106834v1_genomic.fna	2.05058	34.9	1884	Homo sapiens
1102	Lactobacillus gasseri	505	SAMN05185313	GCF_001676665.1_ASM167666v1_genomic.fna	2.09095	34.7	1926	Homo sapiens_feces
1103	Lactobacillus gasseri	UMB0045	SAMN08193698	GCF_002863425.1_ASM286342v1_genomic.fna	1.91357	34.9	1734	Homo sapiens
1104	Lactobacillus gasseri	UMB0099	SAMN08193696	GCF_002863455.1_ASM286345v1_genomic.fna	1.94582	35	1784	Homo sapiens
1105	Lactobacillus gasseri	UMB0056	SAMN07511417	GCF_002884735.1_ASM288473v1_genomic.fna	1.90692	34.8	1704	Homo sapiens_catheter
1106	Lactobacillus gasseri	UMB0045b	SAMN07580855	GCF_002940965.1_ASM294096v1_genomic.fna	1.91255	34.9	1733	Homo sapiens_catheter
1107	Lactobacillus gasseri	JCM 1025	SAMD00099063	GCF_003307315.1_ASM330731v1_genomic.fna	1.86301	34.7	1679	NA
1108	Lactobacillus gasseri	JG141	SAMN08457806	GCF_003315575.1_ASM331557v1_genomic.fna	2.04298	34.8	1927	endoscopy
1109	Lactobacillus gasseri	NCTC13722	SAMEA3856682	GCF_900452355.1_44087_F01_genomic.fna	1.89968	35.2	1711	NA
1110	Lactobacillus gasseri	497_LGAS	SAMN03197689	GCF_001063505.1_ASM106350v1_genomic.fna	2.09551	34.8	1877	Homo sapiens
1111	Lactobacillus gasseri	770_LJOH	SAMN03197980	GCF_001066235.1_ASM106623v1_genomic.fna	1.79293	34.9	1653	Homo sapiens
1112	Lactobacillus gasseri	AL5	SAMN06289783	GCF_002003555.1_ASM200355v1_genomic.fna	1.98572	34.9	1790	Homo sapiens_gut
1113	Lactobacillus gasseri	AL3	SAMN06252408	GCF_002007185.1_ASM200718v1_genomic.fna	1.98798	34.8	1781	Homo sapiens_stool
1114	Lactobacillus gasseri	UMB0670	SAMN08193697	GCF_002863445.1_ASM286344v1_genomic.fna	1.93217	34.9	1755	Homo sapiens
1115	Lactobacillus gasseri	TF08-1	SAMN09736911	GCF_003437055.1_ASM343705v1_genomic.fna	1.97459	34.8	1851	Homo sapiens_feces
1116	Lactobacillus gasseri MV-22	MV-22	SAMN02463684	GCF_000155935.2_Lacto_gasseri_MV-22_V2_genomic.fna	1.93044	35	1626	Homo sapiens_vaginal tract
1117	Lactobacillus gasseri 224-1	224-1	SAMN00009758	GCF_000177415.1_ASM17741v1_genomic.fna	2.00552	35	2252	Homo sapiens
1118	Lactobacillus gasseri	494_LGAS	SAMN03197687	GCA_001063485.1_ASM106348v1_genomic.fna	2.47412	34.5	-	Homo sapiens
1119	Lactobacillus crispatus ST1	ST1	SAMEA2272191	GCF_000091765.1_ASM9176v1_genomic.fna	2.04316	36.9	1845	NA
1120	Lactobacillus crispatus	CO3MRSI1	SAMN10343598	GCF_003795065.1_ASM379506v1_genomic.fna	2.3459	37.1	2115	Homo sapiens_Mid-vagina
1121	Lactobacillus crispatus JV-V01	JV-V01	SAMN00002229	GCF_000160515.1_ASM16051v1_genomic.fna	2.22172	37.7	1979	Homo sapiens
1122	Lactobacillus crispatus MV-1A-US	MV-1A-US	SAMN02463726	GCF_000161915.2_Lacto_cris_MV-1A-US_V2_genomic.fna	2.2525	36.8	2154	Homo sapiens
1123	Lactobacillus crispatus 125-2-CHN	125-2-CHN	SAMN02463740	GCF_000162255.1_ASM16225v1_genomic.fna	2.30525	37.5	2024	Homo sapiens
1124	Lactobacillus crispatus MV-3A-US	MV-3A-US	SAMN02463743	GCF_000162315.1_ASM16231v1_genomic.fna	2.43708	37.4	2232	Homo sapiens
1125	Lactobacillus crispatus SJ-3C-US	SJ-3C-US	SAMN02463837	GCF_000176975.2_ASM17697v2_genomic.fna	2.16503	37.1	1952	Homo sapiens
1126	Lactobacillus crispatus FB049-03	FB049-03	SAMN02463886	GCF_000301115.1_Lact_cris_FB049-03_V1_genomic.fna	2.45938	37.5	2214	Homo sapiens
1127	Lactobacillus crispatus FB077-07	FB077-07	SAMN02463885	GCF_000301135.1_Lact_cris_FB077-07_V1_genomic.fna	2.69938	37.5	2420	Homo sapiens
1128	Lactobacillus crispatus	PSS7772C	SAMN03854351	GCF_001563615.1_ASM156361v1_genomic.fna	2.38979	36.5	2298	Homo sapiens_urine
1129	Lactobacillus crispatus 214-1	214-1	SAMN00003361	GCF_000177575.1_ASM17757v1_genomic.fna	2.0688	36.9	1963	Homo sapiens
1130	Lactobacillus crispatus EM-LC1	EM-LC1	SAMN02471465	GCF_000497065.1_L.crispatus1.0_genomic.fna	1.82943	37	1690	Homo sapiens_fecal sample
1131	Lactobacillus crispatus	VMC3	SAMN03893601	GCF_001541385.1_ASM154138v1_genomic.fna	2.20146	36.6	1995	Homo sapiens_vaginal
1132	Lactobacillus crispatus	VMC4	SAMN03893602	GCF_001541405.1_ASM154140v1_genomic.fna	2.31422	36.8	2244	Homo sapiens_vaginal
1133	Lactobacillus crispatus	VMC6	SAMN03893604	GCF_001541505.1_ASM154150v1_genomic.fna	2.34395	36.8	2195	Homo sapiens_vaginal
1134	Lactobacillus crispatus	VMC7	SAMN03893605	GCF_001541535.1_ASM154153v1_genomic.fna	2.10158	36.6	1952	Homo sapiens_vaginal
1135	Lactobacillus crispatus	VMC8	SAMN03893606	GCF_001541585.1_ASM154158v1_genomic.fna	2.33212	36.8	2193	Homo sapiens_vaginal
1136	Lactobacillus crispatus	JCM 5810	SAMN04498476	GCF_001567095.1_ASM156709v1_genomic.fna	2.04845	36.8	1863	Gallus gallus
1137	Lactobacillus crispatus	C25	SAMN05513271	GCF_001704465.1_ASM170446v1_genomic.fna	2.34173	36.8	2090	Gallus gallus
1138	Lactobacillus crispatus	UMNLC2	SAMN04498974	GCF_002218565.1_ASM221856v1_genomic.fna	2.01438	36.9	1856	Meleagris gallopavo_ileum
1139	Lactobacillus crispatus	UMNLC4	SAMN04498976	GCF_002218655.1_ASM221865v1_genomic.fna	2.01959	36.9	1858	Meleagris gallopavo_ileum
1140	Lactobacillus crispatus	UMNLC9	SAMN04498981	GCF_002218735.1_ASM221873v1_genomic.fna	1.95435	37	1810	Meleagris gallopavo_ileum
1141	Lactobacillus crispatus	UMNLC5	SAMN04498977	GCF_002218765.1_ASM221876v1_genomic.fna	2.01387	36.9	1861	Meleagris gallopavo_ileum
1142	Lactobacillus crispatus	UMNLC7	SAMN04498979	GCF_002218775.1_ASM221877v1_genomic.fna	2.10336	37	1963	Meleagris gallopavo_ileum
1143	Lactobacillus crispatus	UMNLC10	SAMN04498982	GCF_002218805.1_ASM221880v1_genomic.fna	2.04614	36.9	1890	Meleagris gallopavo_ileum
1144	Lactobacillus crispatus	UMB0824	SAMN08193690	GCF_002861805.1_ASM286180v1_genomic.fna	2.17405	36.7	2004	Homo sapiens
1145	Lactobacillus crispatus DSM 20584 = JCM 1185	DSM 20584	SAMN02369387	GCF_001434005.1_ASM143400v1_genomic.fna	2.05707	36.6	1840	eye
1146	Lactobacillus crispatus	VMC5	SAMN03893603	GCF_001541515.1_ASM154151v1_genomic.fna	2.24296	36.9	2146	Homo sapiens_vaginal
1147	Lactobacillus crispatus	VMC1	SAMN03893599	GCF_001546015.1_ASM154601v1_genomic.fna	2.07405	36.8	1960	Homo sapiens_vaginal
1148	Lactobacillus crispatus	VMC2	SAMN03893600	GCF_001546025.1_ASM154602v1_genomic.fna	2.20196	36.9	2088	Homo sapiens_vaginal
1149	Lactobacillus crispatus	C037	SAMN05244202	GCF_001700475.1_ASM170047v1_genomic.fna	2.14777	36.7	1943	Homo sapiens_Urine
1150	Lactobacillus crispatus	ATCC 33820	SAMN06624125	GCF_002088015.1_ASM208801v1_genomic.fna	2.06954	36.6	1868	NA
1151	Lactobacillus crispatus	UMNLC1	SAMN04498973	GCF_002218615.1_ASM221861v1_genomic.fna	2.18826	36.9	2031	Meleagris gallopavo_ileum
1152	Lactobacillus crispatus	UMNLC3	SAMN04498975	GCF_002218645.1_ASM221864v1_genomic.fna	2.01803	36.9	1857	Meleagris gallopavo_ileum
1153	Lactobacillus crispatus	UMNLC8	SAMN04498980	GCF_002218685.1_ASM221868v1_genomic.fna	2.05427	36.9	1890	Meleagris gallopavo_ileum
1154	Lactobacillus crispatus	UMNLC6	SAMN04498978	GCF_002218695.1_ASM221869v1_genomic.fna	2.04684	36.9	1882	Meleagris gallopavo_ileum
1155	Lactobacillus crispatus	UMNLC11	SAMN04498983	GCF_002218815.1_ASM221881v1_genomic.fna	2.03974	37	1865	Meleagris gallopavo_ileum
1156	Lactobacillus crispatus	UMNLC13	SAMN04498985	GCF_002218845.1_ASM221884v1_genomic.fna	2.0212	37	1843	Meleagris gallopavo_ileum
1157	Lactobacillus crispatus	UMNLC12	SAMN04498984	GCF_002218855.1_ASM221885v1_genomic.fna	2.08213	36.9	1908	Meleagris gallopavo_ileum
1158	Lactobacillus crispatus	UMNLC14	SAMN04498986	GCF_002218885.1_ASM221888v1_genomic.fna	1.98828	37	1828	Meleagris gallopavo_ileum
1159	Lactobacillus crispatus	UMNLC15	SAMN04498987	GCF_002218895.1_ASM221889v1_genomic.fna	2.02795	36.9	1862	Meleagris gallopavo_ileum
1160	Lactobacillus crispatus	UMNLC16	SAMN04498988	GCF_002218925.1_ASM221892v1_genomic.fna	2.13506	37.1	2009	Meleagris gallopavo_ileum
1161	Lactobacillus crispatus	UMNLC18	SAMN04498990	GCF_002218945.1_ASM221894v1_genomic.fna	2.03977	36.8	1882	Meleagris gallopavo_ileum
1162	Lactobacillus crispatus	UMNLC19	SAMN04498991	GCF_002218965.1_ASM221896v1_genomic.fna	2.05287	36.8	1892	Meleagris gallopavo_ileum
1163	Lactobacillus crispatus	UMNLC20	SAMN04498992	GCF_002218975.1_ASM221897v1_genomic.fna	2.04108	36.8	1893	Meleagris gallopavo_ileum
1164	Lactobacillus crispatus	UMNLC21	SAMN04498993	GCF_002219005.1_ASM221900v1_genomic.fna	2.03733	36.8	1889	Meleagris gallopavo_ileum
1165	Lactobacillus crispatus	UMNLC24	SAMN04498996	GCF_002219015.1_ASM221901v1_genomic.fna	2.04877	36.8	1897	Meleagris gallopavo_ileum
1166	Lactobacillus crispatus	UMNLC22	SAMN04498994	GCF_002219045.1_ASM221904v1_genomic.fna	2.04608	36.8	1896	Meleagris gallopavo_ileum
1167	Lactobacillus crispatus	UMNLC25	SAMN04498997	GCF_002219055.1_ASM221905v1_genomic.fna	2.04966	36.8	1895	Meleagris gallopavo_ileum
1168	Lactobacillus crispatus	UMNLC23	SAMN04498995	GCF_002219085.1_ASM221908v1_genomic.fna	2.04244	36.8	1888	Meleagris gallopavo_ileum
1169	Lactobacillus crispatus	DISK12	SAMN05770992	GCF_002811165.1_ASM281116v1_genomic.fna	2.51433	36.5	2182	Homo sapiens_oral cavity
1170	Lactobacillus crispatus	UMB0803	SAMN08193687	GCF_002861765.1_ASM286176v1_genomic.fna	2.00447	37	1840	Homo sapiens
1171	Lactobacillus crispatus	UMB0044	SAMN08193688	GCF_002861775.1_ASM286177v1_genomic.fna	2.27464	36.9	2142	Homo sapiens
1172	Lactobacillus crispatus	UMB0085	SAMN08193689	GCF_002861815.1_ASM286181v1_genomic.fna	2.17506	36.7	1966	Homo sapiens
1173	Lactobacillus crispatus	UMB0040	SAMN08193691	GCF_002863245.1_ASM286324v1_genomic.fna	2.00222	36.8	1776	Homo sapiens
1174	Lactobacillus crispatus	UMB0054	SAMN08193693	GCF_002863485.1_ASM286348v1_genomic.fna	2.13916	36.8	1931	Homo sapiens
1175	Lactobacillus crispatus	UMB1398	SAMN08193692	GCF_002863505.1_ASM286350v1_genomic.fna	2.267	36.8	2112	Homo sapiens
1176	Lactobacillus crispatus CTV-05	CTV-05	SAMN02463723	GCF_000165885.1_ASM16588v1_genomic.fna	2.36458	36	2248	Homo sapiens
1177	Lactobacillus crispatus 2029	2029	SAMN02298797	GCF_000466885.2_ASM46688v2_genomic.fna	2.19312	36.9	2501	homo sapiens_genital tract of a healthy woman
1178	Lactobacillus crispatus DSM 20584 = JCM 1185	JCM 1185	SAMD00000420	GCF_001311685.1_ASM131168v1_genomic.fna	2.03399	36.6	-	NA
1179	Lactobacillus crispatus	OAB24-B	SAMN05244207	GCA_001700485.1_ASM170048v1_genomic.fna	2.00625	37.3	-	Homo sapiens_Urine
1180	Lactobacillus johnsonii NCC 533	NCC 533	SAMN02603676	GCF_000008065.1_ASM806v1_genomic.fna	1.99268	34.6	1749	NA
1181	Lactobacillus johnsonii FI9785	FI9785	SAMEA2272487	GCF_000091405.1_ASM9140v1_genomic.fna	1.78512	34.4436	1581	NA
1182	Lactobacillus johnsonii DPC 6026	DPC 6026	SAMN02603892	GCF_000204985.1_ASM20498v1_genomic.fna	1.96634	34.8	1773	NA
1183	Lactobacillus johnsonii N6.2	N6.2	SAMN02641596	GCF_000498675.1_ASM49867v1_genomic.fna	1.88725	34.5	1660	rat_diabetes resistant rats
1184	Lactobacillus johnsonii	BS15	SAMN04631277	GCF_001714745.1_ASM171474v1_genomic.fna	2.15932	34.8756	1807	Homo sapiens
1185	Lactobacillus johnsonii	UMNLJ22	SAMN04573146	GCF_002176835.1_ASM217683v1_genomic.fna	2.04239	35.1319	1749	Meleagris gallopavo_ileum
1186	Lactobacillus johnsonii	UMNLJ21	SAMN04573145	GCF_002176855.1_ASM217685v1_genomic.fna	2.01044	35.1174	1726	Meleagris gallopavo_ileum
1187	Lactobacillus johnsonii	Byun-jo-01	SAMN08281023	GCF_003316915.1_ASM331691v1_genomic.fna	1.95952	34.7	1692	Mus musculus_Jejunum
1188	Lactobacillus johnsonii	IDCC9203	SAMN09858432	GCF_003428395.1_ASM342839v1_genomic.fna	1.89846	34.7	1685	Homo sapiens_Infant feces
1189	Lactobacillus johnsonii ATCC 33200	ATCC 33200	SAMN00001472	GCF_000159355.1_ASM15935v1_genomic.fna	1.7805	34.5	1586	Homo sapiens
1190	Lactobacillus johnsonii 16	16	SAMN03995694	GCF_001270785.1_ASM127078v1_genomic.fna	1.78777	34.6	1618	Mus musculus (mouse)_feces
1191	Lactobacillus johnsonii ATCC 33200	ATCC 33200	SAMN02369381	GCF_001433975.1_ASM143397v1_genomic.fna	1.7736	34.4	1587	Homo sapiens_blood
1192	Lactobacillus johnsonii	W1	SAMN04447977	GCF_001572665.1_ASM157266v1_genomic.fna	2.06467	34.2	1875	Morus
1193	Lactobacillus johnsonii	LJ0	SAMN06364931	GCF_002156645.1_ASM215664v1_genomic.fna	1.89861	34.4	1704	Mus musculus_jejunum from mouse on 7% by weight (16% by calorie) soybean oil diet
1194	Lactobacillus johnsonii	An197	SAMN06473658	GCF_002160105.1_ASM216010v1_genomic.fna	1.7846	34.6	1579	Gallus gallus_caecum
1195	Lactobacillus johnsonii	UMNLJ114	SAMN04573238	GCF_002269965.1_ASM226996v1_genomic.fna	1.97226	34.7	1793	Meleagris gallopavo_ileum
1196	Lactobacillus johnsonii	UMNLJ50	SAMN04573174	GCF_002270005.1_ASM227000v1_genomic.fna	1.9011	34.4	1674	Meleagris gallopavo_ileum
1197	Lactobacillus johnsonii	UMNLJ95	SAMN04573219	GCF_002270045.1_ASM227004v1_genomic.fna	1.87183	34.5	1680	Meleagris gallopavo_ileum
1198	Lactobacillus johnsonii	UMNLJ94	SAMN04573218	GCF_002553695.1_ASM255369v1_genomic.fna	1.88356	34.5	1678	Meleagris gallopavo_ileum
1199	Lactobacillus johnsonii	UMNLJ113	SAMN04573237	GCF_002553705.1_ASM255370v1_genomic.fna	1.74331	34.6	1546	Meleagris gallopavo_ileum
1200	Lactobacillus johnsonii	117q	SAMN06848426	GCF_002253165.1_ASM225316v1_genomic.fna	1.96339	34.4	1740	mouse_forestomach
1201	Lactobacillus johnsonii	117x	SAMN06848427	GCF_002253185.1_ASM225318v1_genomic.fna	1.95073	34.4	1742	mouse_forestomach
1202	Lactobacillus johnsonii	117k	SAMN06848425	GCF_002253205.1_ASM225320v1_genomic.fna	1.97341	34.4	1748	mouse_forestomach
1203	Lactobacillus johnsonii	117d	SAMN06848424	GCF_002253245.1_ASM225324v1_genomic.fna	1.9545	34.4	1740	mouse_forestomach
1204	Lactobacillus johnsonii	117c	SAMN06848423	GCF_002253275.1_ASM225327v1_genomic.fna	1.96176	34.4	1733	mouse_forestomach
1205	Lactobacillus johnsonii	117a	SAMN06848422	GCF_002253285.1_ASM225328v1_genomic.fna	1.94504	34.3	1735	mouse_forestomach
1206	Lactobacillus johnsonii	UMNLJ54	SAMN04573178	GCF_002269975.1_ASM226997v1_genomic.fna	1.91814	34.4	1712	Meleagris gallopavo_ileum
1207	Lactobacillus johnsonii pf01	pf01	SAMN02469597	GCA_000219475.3_ASM21947v3_genomic.fna	1.97301	34.6232	-	pig
1208	Lactobacillus johnsonii	DPPM	SAMN08042343	GCA_002803395.1_ASM280339v1_genomic.fna	1.83003	34.3	1354	Mus musculus_feces
1209	Lactobacillus johnsonii	CRL1647	SAMN09081294	GCA_003122525.1_ASM312252v1_genomic.fna	2.13741	34.4	1762	Apis mellifera_intestinal tract of an adult worker bee
1210	Lactobacillus johnsonii	UBA1158	SAMN06450962	GCA_002311145.1_ASM231114v1_genomic.fna	1.85111	34.3	-	murine gut
1211	Lactobacillus johnsonii	UBA1156	SAMN06457168	GCA_002311195.1_ASM231119v1_genomic.fna	1.86381	34.3	-	murine gut
1212	Lactobacillus johnsonii	UBA1154	SAMN06450956	GCA_002311225.1_ASM231122v1_genomic.fna	1.51687	34.1	-	murine gut
1213	Lactobacillus johnsonii	UBA1153	SAMN06450955	GCA_002311255.1_ASM231125v1_genomic.fna	1.83089	34.2	-	murine gut
1214	Lactobacillus johnsonii	UBA1155	SAMN06454931	GCA_002311795.1_ASM231179v1_genomic.fna	1.85391	34.3	-	murine gut
1215	Lactobacillus johnsonii	UBA11948	SAMN08018977	GCA_003503615.1_ASM350361v1_genomic.fna	1.47244	34.4	1379	rat gut
1216	Bifidobacterium breve DSM 20213 = JCM 1192	JCM 1192	SAMD00061041	GCF_001025175.1_ASM102517v1_genomic.fna	2.26941	58.9	1904	NA
1217	Bifidobacterium breve ACS-071-V-Sch8b	ACS-071-V-Sch8b	SAMN00100758	GCF_000213865.1_ASM21386v1_genomic.fna	2.32749	58.7	1877	Homo sapiens
1218	Bifidobacterium breve UCC2003	UCC2003	SAMN02604112	GCF_000220135.1_ASM22013v1_genomic.fna	2.42268	58.7	1960	NA
1219	Bifidobacterium breve 12L	12L	SAMN03081478	GCF_000568955.1_ASM56895v1_genomic.fna	2.24462	58.9	1820	NA
1220	Bifidobacterium breve JCM 7017	JCM 7017	SAMN03081479	GCF_000568975.1_ASM56897v1_genomic.fna	2.28892	58.7	1843	NA
1221	Bifidobacterium breve JCM 7019	JCM 7019	SAMN03081480	GCF_000569015.1_ASM56901v1_genomic.fna	2.35901	58.6	1919	NA
1222	Bifidobacterium breve NCFB 2258	NCFB 2258	SAMN03081481	GCF_000569035.1_ASM56903v1_genomic.fna	2.3159	58.7	1870	NA
1223	Bifidobacterium breve 689b	689b	SAMN03081482	GCF_000569055.1_ASM56905v1_genomic.fna	2.33171	58.7	1887	NA
1224	Bifidobacterium breve S27	S27	SAMN03081483	GCF_000569075.1_ASM56907v1_genomic.fna	2.29446	58.7	1837	NA
1225	Bifidobacterium breve	BR3	SAMN03271681	GCF_001281425.1_ASM128142v1_genomic.fna	2.42601	59.1056	1987	Homo sapiens
1226	Bifidobacterium breve	LMC520	SAMN06240351	GCF_001990225.1_ASM199022v1_genomic.fna	2.4034	59	1953	environment
1227	Bifidobacterium breve	DRBB26	SAMN06827973	GCF_002838225.1_ASM283822v1_genomic.fna	2.39639	58.5	1936	Homo sapiens_infant
1228	Bifidobacterium breve	NRBB01	SAMN06827008	GCF_002838245.1_ASM283824v1_genomic.fna	2.2694	58.9	1884	Homo sapiens
1229	Bifidobacterium breve	NRBB02	SAMN06827019	GCF_002838265.1_ASM283826v1_genomic.fna	2.28988	58.6	1826	Homo sapiens_infant
1230	Bifidobacterium breve	NRBB04	SAMN06827050	GCF_002838285.1_ASM283828v1_genomic.fna	2.32465	58.7	1844	Homo sapiens_infant
1231	Bifidobacterium breve	NRBB11	SAMN06827081	GCF_002838305.1_ASM283830v1_genomic.fna	2.37756	58.7	1875	Homo sapiens_infant
1232	Bifidobacterium breve	NRBB09	SAMN06827067	GCF_002838325.1_ASM283832v1_genomic.fna	2.26556	58.7	1790	Homo sapiens_infant
1233	Bifidobacterium breve	NRBB57	SAMN06827912	GCF_002838345.1_ASM283834v1_genomic.fna	2.51038	59.4	2057	Homo sapiens_infant
1234	Bifidobacterium breve	NRBB50	SAMN06827094	GCF_002838365.1_ASM283836v1_genomic.fna	2.40906	58.8	1979	Homo sapiens_infant
1235	Bifidobacterium breve	NRBB52	SAMN06827097	GCF_002838385.1_ASM283838v1_genomic.fna	2.37967	58.9	1931	Homo sapiens_infant
1236	Bifidobacterium breve	NRBB51	SAMN06827096	GCF_002838405.1_ASM283840v1_genomic.fna	2.40227	59	1914	Homo sapiens_infant
1237	Bifidobacterium breve	NRBB56	SAMN06827911	GCF_002838425.1_ASM283842v1_genomic.fna	2.42512	58.9	1940	Homo sapiens_infant
1238	Bifidobacterium breve	DRBB27	SAMN06827975	GCF_002838445.1_ASM283844v1_genomic.fna	2.43508	58.9	1986	Homo sapiens_infant
1239	Bifidobacterium breve	017W439	SAMN06828931	GCF_002838465.1_ASM283846v1_genomic.fna	2.30142	58.7	1855	Homo sapiens_infant
1240	Bifidobacterium breve	215W447a	SAMN06829004	GCF_002838485.1_ASM283848v1_genomic.fna	2.5896	59.3	2126	Homo sapiens_infant
1241	Bifidobacterium breve	DRBB28	SAMN06827976	GCF_002838505.1_ASM283850v1_genomic.fna	2.46217	59	2031	Homo sapiens_infant
1242	Bifidobacterium breve	180W83	SAMN06829003	GCF_002838525.1_ASM283852v1_genomic.fna	2.27317	58.8	1837	Homo sapiens_infant
1243	Bifidobacterium breve	082W48	SAMN06828932	GCF_002838545.1_ASM283854v1_genomic.fna	2.28634	58.8	1842	Homo sapiens_infant
1244	Bifidobacterium breve	139W423	SAMN06829002	GCF_002838565.1_ASM283856v1_genomic.fna	2.41128	58.6	1940	Homo sapiens_infant
1245	Bifidobacterium breve	CNCM I-4321	SAMN06827913	GCF_002838585.1_ASM283858v1_genomic.fna	2.46485	59	2045	Homo sapiens_infant
1246	Bifidobacterium breve	NRBB18	SAMN07160576	GCF_002838605.1_ASM283860v1_genomic.fna	2.28969	58.6	1829	Homo sapiens
1247	Bifidobacterium breve	NRBB19	SAMN07160980	GCF_002838625.1_ASM283862v1_genomic.fna	2.28973	58.6	1813	Homo sapiens
1248	Bifidobacterium breve	NRBB20	SAMN07160580	GCF_002838645.1_ASM283864v1_genomic.fna	2.28989	58.6	1833	Homo sapiens
1249	Bifidobacterium breve	NRBB27	SAMN07160976	GCF_002838665.1_ASM283866v1_genomic.fna	2.28984	58.6	1826	Homo sapiens
1250	Bifidobacterium breve	NRBB49	SAMN07160977	GCF_002838685.1_ASM283868v1_genomic.fna	2.28979	58.6	1828	Homo sapiens
1251	Bifidobacterium breve	DRBB29	SAMN07160978	GCF_002838705.1_ASM283870v1_genomic.fna	2.43509	58.9	1987	Homo sapiens
1252	Bifidobacterium breve	DRBB30	SAMN07160979	GCF_002838725.1_ASM283872v1_genomic.fna	2.47112	58.9	2051	Homo sapiens
1253	Bifidobacterium breve	NRBB08	SAMN07160574	GCF_002838745.1_ASM283874v1_genomic.fna	2.28976	58.6	1820	Homo sapiens
1254	Bifidobacterium breve	FDAARGOS_561	SAMN10163185	GCF_003813065.1_ASM381306v1_genomic.fna	2.27565	58.9	1902	Homo sapiens_Unknown
1255	Bifidobacterium breve	lw01	SAMN10484345	GCF_003860285.1_ASM386028v1_genomic.fna	2.31317	58.8	1862	Homo sapiens_infant fecal
1256	Bifidobacterium breve DSM 20213 = JCM 1192	DSM 20213	SAMN00008778	GCF_000158015.1_ASM15801v1_genomic.fna	2.33139	58.5	1927	Homo sapiens
1257	Bifidobacterium breve HPH0326	HPH0326	SAMN02596976	GCF_000411435.1_Bifi_brev_HPH0326_V1_genomic.fna	2.50431	59.1	2047	NA
1258	Bifidobacterium breve JCP7499	JCP7499	SAMN02436887	GCF_000466545.1_ASM46654v1_genomic.fna	2.36972	58.6	1913	Homo sapiens_vagina
1259	Bifidobacterium breve	GED8481	SAMN03842221	GCF_001546235.1_ASM154623v1_genomic.fna	2.35844	58.6	1909	Homo sapiens_Vagina
1260	Bifidobacterium breve DPC 6330	DPC 6330	SAMN02471030	GCF_000226175.1_ASM22617v2_genomic.fna	2.38623	58.6	1977	Homo sapiens_stool sample from 81 year old patient sheading Clostridium difficle
1261	Bifidobacterium breve CECT 7263	CECT 7263	SAMN02471362	GCF_000247755.1_ASM24775v2_genomic.fna	2.3144	58.9	1841	Homo sapiens_human milk from Spanish woman
1262	Bifidobacterium breve 2L	2L	SAMN02951890	GCF_000568895.1_Mira_de-novo_assembly_genomic.fna	2.24072	58.9	1761	Homo sapiens_human milk
1263	Bifidobacterium breve DSM 20213 = JCM 1192	DSM 20213	SAMN02442021	GCF_000771305.1_DSM-20213_genomic.fna	2.25713	58.9	1895	NA
1264	Bifidobacterium breve	BBRI4	SAMN03777307	GCF_001189355.1_assBREI4_genomic.fna	2.42672	58.7	1964	Homo sapiens_infant feces
1265	Bifidobacterium breve MCC 0476	MCC 0476	SAMN03978797	GCF_001263845.1_ASM126384v1_genomic.fna	2.23381	58.6	1800	Homo sapiens_feces from an adult
1266	Bifidobacterium breve MCC 1114	MCC 1114	SAMN03978798	GCF_001263855.1_ASM126385v1_genomic.fna	2.48728	59	2018	Homo sapiens_infant feces
1267	Bifidobacterium breve MCC 1128	MCC 1128	SAMN03978799	GCF_001263915.1_ASM126391v1_genomic.fna	2.48022	58.9	2045	Homo sapiens_infant feces
1268	Bifidobacterium breve MCC 0121	MCC 0121	SAMN03978796	GCF_001264045.1_ASM126404v1_genomic.fna	2.43634	58.9	1973	Homo sapiens_infant feces
1269	Bifidobacterium breve MCC 1604	MCC 1604	SAMN03978800	GCF_001264155.1_ASM126415v1_genomic.fna	2.20639	58.7	1771	Homo sapiens_feces from an elderly person
1270	Bifidobacterium breve	BR-06	SAMD00047596	GCF_001685705.1_ASM168570v1_genomic.fna	2.6608	59.2	2066	Homo sapiens
1271	Bifidobacterium breve	BR-07	SAMD00047597	GCF_001685725.1_ASM168572v1_genomic.fna	2.24948	58.7	1809	Homo sapiens
1272	Bifidobacterium breve	BR-10	SAMD00047598	GCF_001685745.1_ASM168574v1_genomic.fna	2.34992	58.8	1860	Homo sapiens
1273	Bifidobacterium breve	BR-14	SAMD00047599	GCF_001685765.1_ASM168576v1_genomic.fna	2.52987	59.2	2086	Homo sapiens
1274	Bifidobacterium breve	BR-15	SAMD00047600	GCF_001685785.1_ASM168578v1_genomic.fna	2.3738	58.7	1890	Homo sapiens
1275	Bifidobacterium breve	BR-19	SAMD00047601	GCF_001685805.1_ASM168580v1_genomic.fna	2.32499	58.6	1867	Homo sapiens
1276	Bifidobacterium breve	BR-20	SAMD00047602	GCF_001685825.1_ASM168582v1_genomic.fna	2.33547	58.8	1848	Homo sapiens
1277	Bifidobacterium breve	BR-21	SAMD00047603	GCF_001685845.1_ASM168584v1_genomic.fna	2.61462	59.2	2151	Homo sapiens
1278	Bifidobacterium breve	BR-A29	SAMD00047604	GCF_001685865.1_ASM168586v1_genomic.fna	2.38763	58.8	1881	Homo sapiens
1279	Bifidobacterium breve	BR-C29	SAMD00047605	GCF_001685885.1_ASM168588v1_genomic.fna	2.28766	58.9	1844	Homo sapiens
1280	Bifidobacterium breve	BR-H29	SAMD00047606	GCF_001685905.1_ASM168590v1_genomic.fna	2.47084	59.2	1990	Homo sapiens
1281	Bifidobacterium breve	BR-I29	SAMD00047607	GCF_001685925.1_ASM168592v1_genomic.fna	2.24992	58.7	1797	Homo sapiens
1282	Bifidobacterium breve	BR-L29	SAMD00047608	GCF_001685945.1_ASM168594v1_genomic.fna	2.34466	59	1921	Homo sapiens
1283	Bifidobacterium breve	CECT7263	SAMN06473336	GCF_002027265.1_ASM202726v1_genomic.fna	2.33041	58.9	1860	Homo sapiens_milk
1284	Bifidobacterium breve	1900B	SAMN06621718	GCF_002075865.1_Bbif1900B_genomic.fna	2.28787	58.6	1844	Homo sapiens
1285	Bifidobacterium breve	1891B	SAMN06621711	GCF_002076055.1_Bbif1891B_genomic.fna	2.41898	59.1	1972	Homo sapiens
1286	Bifidobacterium breve	1889B	SAMN06621709	GCF_002076075.1_Bbif1889B_genomic.fna	2.34482	58.8	1866	Homo sapiens
1287	Bifidobacterium breve	7E	SAMN05933031	GCF_002271275.1_Bbre7Ev1_genomic.fna	2.27086	58.6	1794	Homo sapiens
1288	Bifidobacterium breve	LMG S-29190	SAMN07187787	GCF_002914865.1_ASM291486v1_genomic.fna	2.3172	58.8	1877	NA
1289	Bifidobacterium breve	DS15_17	SAMN06464121	GCF_003095095.1_ASM309509v1_genomic.fna	2.26068	58.9	1886	Homo sapiens_Commercial dietary supplements
1290	Bifidobacterium breve	RP2	SAMN05216468	GCF_900102865.1_IMG-taxon_2651870312_annotated_assembly_genomic.fna	2.26049	58.7	1816	NA
1291	Bifidobacterium breve	Bifido_10	SAMEA51822418	GCF_900157105.1_Bifido_10_v1_genomic.fna	2.37804	58.5	1934	Homo sapiens
1292	Bifidobacterium breve	Bifido_07	SAMEA51820168	GCF_900157125.1_Bifido_07_v1_genomic.fna	2.34387	58.8	1926	Homo sapiens
1293	Bifidobacterium breve MCC 1605	MCC 1605	SAMN03978805	GCF_001263935.1_ASM126393v1_genomic.fna	2.32401	59	1870	Homo sapiens_feces
1294	Bifidobacterium breve MCC 0305	MCC 0305	SAMN03978801	GCF_001264035.1_ASM126403v1_genomic.fna	2.28684	58.8	1859	Homo sapiens_feces
1295	Bifidobacterium breve MCC 1094	MCC 1094	SAMN03978802	GCF_001264095.1_ASM126409v1_genomic.fna	2.32721	59	1899	Homo sapiens_feces from an infant
1296	Bifidobacterium breve MCC 1340	MCC 1340	SAMN03978803	GCF_001264105.1_ASM126410v1_genomic.fna	2.37311	58.6	1899	Homo sapiens_feces from an infant
1297	Bifidobacterium breve MCC 1454	MCC 1454	SAMN03978804	GCF_001264135.1_ASM126413v1_genomic.fna	2.45745	58.5	2034	Homo sapiens_feces from an infant
1298	Bifidobacterium breve	UMB0915	SAMN08193648	GCF_002861455.1_ASM286145v1_genomic.fna	2.315	58.8	1861	Homo sapiens
1299	Bifidobacterium breve	UMB0089	SAMN07511392	GCF_002871815.1_ASM287181v1_genomic.fna	2.33608	58.8	1868	Homo sapiens_catheter
1300	Bifidobacterium breve	N6D12	SAMN07189843	GCF_003370105.1_ASM337010v1_genomic.fna	2.29032	58.6	1768	Homo sapiens_vaginal microbiome
1301	Bifidobacterium breve	W20-13	SAMN07189841	GCF_003370125.1_ASM337012v1_genomic.fna	2.29515	58.5	1819	Homo sapiens_vaginal microbiome
1302	Bifidobacterium breve	322-1	SAMN07189839	GCF_003370175.1_ASM337017v1_genomic.fna	2.23684	58.7	1741	Homo sapiens_vaginal microbiome
1303	Bifidobacterium breve	W56	SAMN07189842	GCF_003370265.1_ASM337026v1_genomic.fna	2.36405	58.5	1831	Homo sapiens_vaginal microbiome
1304	Bifidobacterium breve	33239	SAMN07189838	GCF_003370295.1_ASM337029v1_genomic.fna	2.23926	58.5	1574	Homo sapiens_vaginal microbiome
1305	Bifidobacterium breve 31L	31L	SAMN02951889	GCF_000568875.1_Mira_de-novo_assembly_genomic.fna	2.26565	58.6	1734	Homo sapiens_human milk
1306	Bifidobacterium breve	LMG 13208	SAMN02673429	GCF_000741125.1_Bifbre_genomic.fna	2.26378	58.9	1887	Homo sapiens_Infant intestine
1307	Bifidobacterium breve DSM 20213 = JCM 1192	JCM 1192	SAMD00000422	GCF_001311295.1_ASM131129v1_genomic.fna	2.23281	58.7	-	NA
1308	Bifidobacterium breve	141.3	SAMN04497912	GCA_001576875.1_ASM157687v1_genomic.fna	1.09419	59.2	868	Homo sapiens_fecal sample PR141 from 1 month old male Chinese infant, vaginal delivered, breastfeeding and formula feeding at 1 month, eczema by 2 years of age
1309	Bifidobacterium breve	43803	SAMN07189840	GCA_003370155.1_ASM337015v1_genomic.fna	2.26034	56.8	1783	Homo sapiens_vaginal microbiome
1310	Bifidobacterium breve	43495	SAMN07189837	GCA_003370195.1_ASM337019v1_genomic.fna	2.53953	58.1	1826	Homo sapiens_vaginal microbiome
1311	Bifidobacterium bifidum PRL2010	PRL2010	SAMN02603510	GCF_000165905.1_ASM16590v1_genomic.fna	2.21466	62.7	1706	Homo sapiens_infant stool sample
1312	Bifidobacterium bifidum S17	S17	SAMN02603395	GCF_000164965.1_ASM16496v1_genomic.fna	2.18688	62.8	1715	NA
1313	Bifidobacterium bifidum BGN4	BGN4	SAMN02603486	GCF_000265095.1_ASM26509v1_genomic.fna	2.22366	62.6	1727	Homo sapiens_feces
1314	Bifidobacterium bifidum ATCC 29521 = JCM 1255 = DSM 20456	JCM 1255	SAMD00061040	GCF_001025135.1_ASM102513v1_genomic.fna	2.21104	62.7	1723	NA
1315	Bifidobacterium bifidum	BF3	SAMN03271680	GCF_001281345.1_ASM128134v1_genomic.fna	2.21037	62.6	1696	Homo sapiens
1316	Bifidobacterium bifidum	PRI 1	SAMN06140833	GCF_002845845.1_ASM284584v1_genomic.fna	2.24357	62.7	1718	Homo sapiens
1317	Bifidobacterium bifidum	S6	SAMN07484235	GCF_003390735.1_ASM339073v1_genomic.fna	2.31134	62.7	1771	Homo sapiens_adult feces
1318	Bifidobacterium bifidum	TMC 3115	SAMD00078313	GCF_003573895.1_ASM357389v1_genomic.fna	2.17889	62.8	1612	Homo sapiens
1319	Bifidobacterium bifidum NCIMB 41171	NCIMB 41171	SAMN02463676	GCF_000155395.1_ASM15539v1_genomic.fna	2.20269	62.7	1738	Homo sapiens
1320	Bifidobacterium bifidum ATCC 29521 = JCM 1255 = DSM 20456	ATCC 29521	SAMN02436821	GCF_000466525.1_ASM46652v1_genomic.fna	2.20125	62.7	1713	Homo sapiens_gastrointestinal tract
1321	Bifidobacterium bifidum	MJR8628B	SAMN03842220	GCF_001546225.1_ASM154622v1_genomic.fna	2.26235	62.8	1814	Homo sapiens_Vagina
1322	Bifidobacterium bifidum NCIMB 41171	NCIMB 41171	SAMN02463676	GCF_000273525.1_PB_Bifi_bifi_NCIMB_41171_V1_genomic.fna	2.21639	62.8	1755	Homo sapiens
1323	Bifidobacterium bifidum LMG 13195	LMG 13195	SAMN02470080	GCF_000299595.1_ASM29959v1_genomic.fna	2.28315	62.6	1730	NA
1324	Bifidobacterium bifidum IPLA 20015	IPLA 20015	SAMN02470078	GCF_000300215.1_ASM30021v1_genomic.fna	2.13833	62.7	1553	Homo sapiens_feces of breast-milk fed infant
1325	Bifidobacterium bifidum	LMG 11041	SAMN02673426	GCF_000741085.1_Bifbif_genomic.fna	2.20847	62.7	1712	Homo sapiens_Breast-fed Infant feces
1326	Bifidobacterium bifidum ATCC 29521 = JCM 1255 = DSM 20456	DSM 20456	SAMN02442030	GCF_000771485.1_DSM-20456_genomic.fna	2.20279	62.7	1721	NA
1327	Bifidobacterium bifidum	A8	SAMN03097401	GCF_001020245.1_Bbif04v4_genomic.fna	2.2231	62.8	1687	Homo sapiens_Infant stool
1328	Bifidobacterium bifidum	156B	SAMN03097399	GCF_001020255.1_Bbif02v4_genomic.fna	2.19182	62.8	1723	Homo sapiens_Infant stool
1329	Bifidobacterium bifidum	IPLA 20017	SAMN03097402	GCF_001020265.1_Bbif05v4_genomic.fna	2.17888	62.6	1682	Homo sapiens_Infant intestine
1330	Bifidobacterium bifidum	LMG 11582	SAMN03097403	GCF_001020275.1_Bbif07v4_genomic.fna	2.2225	62.8	1675	Homo sapiens_Adult stool sample
1331	Bifidobacterium bifidum	LMG 13200	SAMN03097405	GCF_001020325.1_Bbif10v4_genomic.fna	2.17604	62.9	1685	Homo sapiens_Infant stool
1332	Bifidobacterium bifidum	LMG 11583	SAMN03097404	GCF_001020335.1_Bbif08v4_genomic.fna	2.23853	62.9	1765	Homo sapiens_Adult stool sample
1333	Bifidobacterium bifidum	85B	SAMN03097398	GCF_001020355.1_Bbif01v4_genomic.fna	2.36097	63	1828	Homo sapiens_Infant stool
1334	Bifidobacterium bifidum	324B	SAMN03097400	GCF_001020375.1_Bbif03v4_genomic.fna	2.20434	62.7	1768	Homo sapiens_Infant stool
1335	Bifidobacterium bifidum	IPLA 20015	SAMN03103719	GCF_001020405.1_Bbif06v4_genomic.fna	2.17299	62.7	1672	Homo sapiens_Breast milk fed infants
1336	Bifidobacterium bifidum LMG 13195	LMG 13195	SAMN03103720	GCF_001020415.1_Bbif09v4_genomic.fna	2.31018	62.6	1772	Homo sapiens_Infant intestine
1337	Bifidobacterium bifidum	791	SAMN04155634	GCF_001595435.1_ASM159543v1_genomic.fna	2.28546	62.4	1778	Homo sapiens_healthy human gut
1338	Bifidobacterium bifidum	BI-14	SAMD00047595	GCF_001685685.1_ASM168568v1_genomic.fna	2.18443	62.6	1658	Homo sapiens
1339	Bifidobacterium bifidum	1887B	SAMN06621707	GCF_002076105.1_Bbif1887B_genomic.fna	2.25554	62.6	1777	Homo sapiens
1340	Bifidobacterium bifidum	ICIS-310	SAMN05858649	GCF_002114145.1_ASM211414v1_genomic.fna	2.21963	62.4	1718	Homo sapiens_feces from healthy 5 years old child from Orenburg
1341	Bifidobacterium bifidum	1 G1971	SAMN06759457	GCA_002469385.1_ASM246938v1_genomic.fna	2.19803	62.7	1521	Homo sapiens
1342	Bifidobacterium bifidum	DS33_23	SAMN08949006	GCF_003094645.1_ASM309464v1_genomic.fna	2.22957	62.8	1704	Homo sapiens_Commercial dietary supplements
1343	Bifidobacterium bifidum	DS32_23	SAMN08949005	GCF_003094715.1_ASM309471v1_genomic.fna	2.27993	62.9	1772	Homo sapiens_Commercial dietary supplements
1344	Bifidobacterium bifidum	DS31_23	SAMN08949004	GCF_003094735.1_ASM309473v1_genomic.fna	2.23088	62.8	1702	Homo sapiens_Commercial dietary supplements
1345	Bifidobacterium bifidum	DS30_23	SAMN08949003	GCF_003094755.1_ASM309475v1_genomic.fna	2.25422	62.8	1768	Homo sapiens_Commercial dietary supplements
1346	Bifidobacterium bifidum	DS25_23	SAMN08949001	GCF_003094795.1_ASM309479v1_genomic.fna	2.22666	62.7	1718	Homo sapiens_Commercial dietary supplements
1347	Bifidobacterium bifidum	DS26_23	SAMN08949002	GCF_003095035.1_ASM309503v1_genomic.fna	2.23188	62.8	1699	Homo sapiens_Commercial dietary supplements
1348	Bifidobacterium bifidum	Calf96	SAMN05216254	GCF_900112465.1_IMG-taxon_2654588208_annotated_assembly_genomic.fna	2.1503	62.8	1670	NA
1349	Bifidobacterium bifidum	2789STDY5608877	SAMEA3545285	GCF_001405355.1_13414_6_61_genomic.fna	2.15716	62.8	1669	human_faeces
1350	Bifidobacterium bifidum	TM07-4AC	SAMN09737006	GCF_003436135.1_ASM343613v1_genomic.fna	2.18181	62.8	1690	Homo sapiens_feces
1351	Bifidobacterium bifidum	TM04-12	SAMN09736968	GCF_003436575.1_ASM343657v1_genomic.fna	2.31404	62.7	1827	Homo sapiens_feces
1352	Bifidobacterium bifidum	TM02-17	SAMN09736965	GCF_003436635.1_ASM343663v1_genomic.fna	2.20117	62.6	1690	Homo sapiens_feces
1353	Bifidobacterium bifidum	TM02-15	SAMN09736964	GCF_003436655.1_ASM343665v1_genomic.fna	2.20032	62.6	1686	Homo sapiens_feces
1354	Bifidobacterium bifidum	TF07-22	SAMN09736904	GCF_003437175.1_ASM343717v1_genomic.fna	2.19143	62.6	1706	Homo sapiens_feces
1355	Bifidobacterium bifidum	TF06-14AC	SAMN09736890	GCF_003437325.1_ASM343732v1_genomic.fna	2.16607	62.7	1668	Homo sapiens_feces
1356	Bifidobacterium bifidum	TF06-13	SAMN09736889	GCF_003437345.1_ASM343734v1_genomic.fna	2.16628	62.7	1667	Homo sapiens_feces
1357	Bifidobacterium bifidum	TF05-39	SAMN09736884	GCF_003437785.1_ASM343778v1_genomic.fna	2.17895	62.8	1673	Homo sapiens_feces
1358	Bifidobacterium bifidum	TF05-1	SAMN09736871	GCF_003437945.1_ASM343794v1_genomic.fna	2.32917	62.5	1840	Homo sapiens_feces
1359	Bifidobacterium bifidum	AF11-25B	SAMN09734209	GCF_003465425.1_ASM346542v1_genomic.fna	2.23403	62.6	1736	Homo sapiens_feces
1360	Bifidobacterium bifidum	TM06-5	SAMN09736996	GCF_003466365.1_ASM346636v1_genomic.fna	2.20388	62.6	1707	Homo sapiens_feces
1361	Bifidobacterium bifidum	TM06-10	SAMN09736987	GCF_003466395.1_ASM346639v1_genomic.fna	2.20702	62.6	1710	Homo sapiens_feces
1362	Bifidobacterium bifidum	TM05-15	SAMN09736979	GCF_003466485.1_ASM346648v1_genomic.fna	2.17737	62.8	1675	Homo sapiens_feces
1363	Bifidobacterium bifidum	AM42-15AC	SAMN09736543	GCF_003467985.1_ASM346798v1_genomic.fna	2.30945	62.6	1809	Homo sapiens_feces
1364	Bifidobacterium bifidum	AM36-1AC	SAMN09736479	GCF_003468415.1_ASM346841v1_genomic.fna	2.15368	62.8	1684	Homo sapiens_feces
1365	Bifidobacterium bifidum	AM18-29	SAMN09734868	GCF_003470585.1_ASM347058v1_genomic.fna	2.20117	62.8	1702	Homo sapiens_feces
1366	Bifidobacterium bifidum	AM18-12AC	SAMN09734861	GCF_003470615.1_ASM347061v1_genomic.fna	2.20416	62.8	1702	Homo sapiens_feces
1367	Bifidobacterium bifidum	AM18-11	SAMN09734860	GCF_003471555.1_ASM347155v1_genomic.fna	2.20457	62.8	1705	Homo sapiens_feces
1368	Bifidobacterium bifidum	AM18-1	SAMN09734857	GCF_003471595.1_ASM347159v1_genomic.fna	2.20293	62.8	1703	Homo sapiens_feces
1369	Bifidobacterium bifidum	AM12-10	SAMN09734784	GCF_003472345.1_ASM347234v1_genomic.fna	2.37548	62.5	1902	Homo sapiens_feces
1370	Bifidobacterium bifidum	AM12-9	SAMN09734792	GCF_003473145.1_ASM347314v1_genomic.fna	2.37333	62.5	1904	Homo sapiens_feces
1371	Bifidobacterium bifidum LMG 13195	JCM 7004	SAMD00078038	GCA_003573955.1_ASM357395v1_genomic.fna	2.26167	62.6	2106	Homo sapiens
1372	Bifidobacterium bifidum JCM 1254	JCM 1254	SAMD00000434	GCF_001311705.1_ASM131170v1_genomic.fna	2.19002	62.6	-	NA
1373	Bifidobacterium bifidum	141.5	SAMN04497897	GCA_001576865.1_ASM157686v1_genomic.fna	2.10522	62.9	1663	Homo sapiens_fecal sample PR141 from 1 month old male Chinese infant, vaginal delivered, breastfeeding and formula feeding at 1 month, eczema by 2 years of age
1374	Bifidobacterium bifidum	170.6	SAMN04497916	GCA_001576895.1_ASM157689v1_genomic.fna	2.13194	63	1695	Homo sapiens_fecal sample PR170 from 1 month old male Malay infant, vaginal delivered, breastfeeding and formula feeding at 1 month, eczema by 2 years of age
1375	Bifidobacterium bifidum	62_13	SAMN05717207	GCA_001915215.1_ASM191521v1_genomic.fna	1.67851	62.8	1169	Homo sapiens_healthy adult 3C
1376	Bifidobacterium bifidum	AF45-10	SAMN09734712	GCA_003474045.1_ASM347404v1_genomic.fna	2.16192	62.7	1430	Homo sapiens_feces
1377	Bifidobacterium longum NCC2705	NCC2705	SAMN02603675	GCF_000007525.1_ASM752v1_genomic.fna	2.26027	60.1075	1728	NA
1378	Bifidobacterium longum DJO10A	DJO10A	SAMN02603512	GCF_000008945.1_ASM894v1_genomic.fna	2.38953	60.1182	1946	NA
1379	Bifidobacterium longum subsp. infantis ATCC 15697 = JCM 1222 = DSM 20088	ATCC 15697	SAMN02598380	GCF_000020425.1_ASM2042v1_genomic.fna	2.83275	59.9	2438	NA
1380	Bifidobacterium longum subsp. longum JDM301	JDM301	SAMN02603181	GCF_000092325.1_ASM9232v1_genomic.fna	2.47784	59.8	1955	NA
1381	Bifidobacterium longum subsp. longum BBMN68	BBMN68	SAMN02603469	GCF_000166315.1_ASM16631v1_genomic.fna	2.26594	59.9	1809	NA
1382	Bifidobacterium longum subsp. longum JCM 1217	JCM 1217	SAMD00060951	GCF_000196555.1_ASM19655v1_genomic.fna	2.38516	60.3	1920	NA
1383	Bifidobacterium longum subsp. infantis 157F	157F	SAMD00060953	GCF_000196575.1_ASM19657v1_genomic.fna	2.40883	60.111	1994	NA
1384	Bifidobacterium longum subsp. longum KACC 91563	KACC 91563	SAMN02603656	GCF_000219455.1_ASM21945v1_genomic.fna	2.39576	59.8115	1906	NA
1385	Bifidobacterium longum subsp. infantis ATCC 15697 = JCM 1222 = DSM 20088	JCM 1222	SAMD00060952	GCF_000269965.1_ASM26996v1_genomic.fna	2.82896	59.9	2443	NA
1386	Bifidobacterium longum	BXY01	SAMN02843216	GCF_000730205.1_ASM73020v1_genomic.fna	2.4806	59.8	1961	Homo sapiens_gut
1387	Bifidobacterium longum subsp. longum GT15	GT15	SAMN03093230	GCF_000772485.1_ASM77248v1_genomic.fna	2.33752	60	1844	fecal sample of a healthy adult
1388	Bifidobacterium longum	105-A	SAMD00019943	GCF_000829295.1_ASM82929v1_genomic.fna	2.29014	60.1	1823	Homo sapiens
1389	Bifidobacterium longum subsp. infantis	CECT 7210	SAMEA3158508	GCF_001051015.2_ASM105101v2_genomic.fna	2.4677	59.9	2033	NA
1390	Bifidobacterium longum subsp. infantis	BT1	SAMN03271683	GCF_001281305.1_ASM128130v1_genomic.fna	2.57811	59.4	2042	Homo sapiens
1391	Bifidobacterium longum	BG7	SAMN03271682	GCF_001293145.1_ASM129314v1_genomic.fna	2.45576	60.0068	1961	Homo sapiens
1392	Bifidobacterium longum subsp. longum	NCIMB8809	SAMN03785818	GCF_001446255.1_ASM144625v1_genomic.fna	2.34099	60.1	1855	Homo sapiens
1393	Bifidobacterium longum subsp. longum	CCUG30698	SAMN03785819	GCF_001446275.1_ASM144627v1_genomic.fna	2.458	60.2	2005	Homo sapiens
1394	Bifidobacterium longum	35624	SAMN04254466	GCF_001719085.1_ASM171908v1_genomic.fna	2.26406	60	1796	Homo sapiens
1395	Bifidobacterium longum subsp. longum	AH1206	SAMN04576213	GCF_001725985.1_ASM172598v1_genomic.fna	2.42129	60.2	2007	Homo sapiens
1396	Bifidobacterium longum subsp. longum	BORI	SAMN09691177	GCF_003342655.1_ASM334265v1_genomic.fna	2.31102	59.9	1804	Homo sapiens_Korean infant
1397	Bifidobacterium longum subsp. longum F8	F8	SAMEA3138379	GCF_000210755.1_ASM21075v1_genomic.fna	2.38499	59.9	1929	NA
1398	Bifidobacterium longum	Su859	SAMN04489749	GCF_900103055.1_IMG-taxon_2636416037_annotated_assembly_genomic.fna	2.39298	60	1872	NA
1399	Bifidobacterium longum E18	E18	SAMN02471972	GCF_000497735.1_BLONGv1.0_genomic.fna	2.37297	60	1942	Homo sapiens_feces from a healthy adult
1400	Bifidobacterium longum subsp. longum ATCC 55813	ATCC 55813	SAMN00001475	GCF_000003135.1_ASM313v1_genomic.fna	2.39636	60.1	1908	Homo sapiens
1401	Bifidobacterium longum subsp. infantis CCUG 52486	CCUG 52486	SAMN02463677	GCF_000155415.1_ASM15541v1_genomic.fna	2.48085	60	2067	Homo sapiens
1402	Bifidobacterium longum	12_1_47BFAA	SAMN02463822	GCF_000185665.1_ASM18566v1_genomic.fna	2.40599	60.1	1966	Homo sapiens
1403	Bifidobacterium longum subsp. longum CMCC P0001	CMCC P0001	SAMN02470970	GCF_000410595.1_ASM41059v1_genomic.fna	2.42435	59.7	1892	Homo sapiens
1404	Bifidobacterium longum	CMW7750	SAMN03842222	GCF_001546275.1_ASM154627v1_genomic.fna	2.37208	60	1903	Homo sapiens_Vagina
1405	Bifidobacterium longum subsp. longum 2-2B	2-2B	SAMN00829155	GCF_000261205.1_Blongum22Bv1.0_genomic.fna	2.6257	59.7	2114	Homo sapiens
1406	Bifidobacterium longum subsp. longum 35B	35B	SAMN00829158	GCF_000261225.1_Blongum35Bv1.0_genomic.fna	2.51443	60.1	2001	Homo sapiens
1407	Bifidobacterium longum subsp. longum 1-6B	1-6B	SAMN00829154	GCF_000261245.1_Blongum16Bv1.0_genomic.fna	2.68677	59.6	2233	Homo sapiens
1408	Bifidobacterium longum subsp. longum 44B	44B	SAMN00829148	GCF_000261265.1_Blongum44Bv1.0_genomic.fna	2.55922	59.7	2144	Homo sapiens
1409	Bifidobacterium longum AGR2137	AGR2137	SAMN02441228	GCF_000421385.1_ASM42138v1_genomic.fna	2.27038	59.9	1779	NA
1410	Bifidobacterium longum D2957	D2957	SAMN02472064	GCF_000478525.1_blongD2957_genomic.fna	2.33023	60.4	1830	NA
1411	Bifidobacterium longum subsp. longum	LMG 13197	SAMN02673437	GCF_000741245.1_Biflon_sub.lon_genomic.fna	2.3847	60.3	1852	Homo sapiens_Adult intestine
1412	Bifidobacterium longum subsp. suis	LMG 21814	SAMN02673438	GCF_000741625.1_Biflon_sub.sui_genomic.fna	2.33583	60	1823	pig_Pig feces
1413	Bifidobacterium longum subsp. infantis ATCC 15697 = JCM 1222 = DSM 20088	DSM 20088	SAMN02442011	GCF_000771105.1_DSM-20088_genomic.fna	2.78032	59.8	2386	NA
1414	Bifidobacterium longum subsp. suis DSM 20211	DSM 20211	SAMN02442020	GCF_000771285.1_DSM-20211_genomic.fna	2.38997	60	1885	NA
1415	Bifidobacterium longum subsp. infantis	BIC1206122787	SAMEA2747183	GCF_000825005.1_BIC1206122787.V1_genomic.fna	2.78904	59.8	2408	Homo sapiens_blood
1416	Bifidobacterium longum subsp. infantis	BIC1307292462	SAMEA2747184	GCF_000825025.1_BIC1307292462.V1_genomic.fna	2.87962	59.9	2453	natural / free-living_Infloran capsule
1417	Bifidobacterium longum subsp. infantis	BIC1401111250	SAMEA2747185	GCF_000825045.1_BIC1401111250.V1_genomic.fna	2.79389	59.8	2409	Homo sapiens_blood
1418	Bifidobacterium longum subsp. infantis	BIC1401212621a	SAMEA2747186	GCF_000825065.1_BIC1401212621a.V1_genomic.fna	2.79157	59.8	2413	natural / free-living_Infloran capsule
1419	Bifidobacterium longum subsp. infantis	BIC1401212621b	SAMEA2747187	GCF_000825085.1_BIC1401212621b.V1_genomic.fna	2.82188	59.9	2429	natural / free-living_Infloran capsule
1420	Bifidobacterium longum subsp. infantis	BIB1401242951	SAMEA2747188	GCF_000825105.1_BIB1401242951.V1_genomic.fna	2.78753	59.8	2407	natural / free-living_Infloran capsule
1421	Bifidobacterium longum subsp. infantis	BIB1401272845a	SAMEA2747189	GCF_000825125.1_BIB1401272845a.V1_genomic.fna	2.79152	59.8	2404	natural / free-living_Infloran capsule
1422	Bifidobacterium longum subsp. infantis	BIB1401272845b	SAMEA2747190	GCF_000825145.1_BIB1401272845b.V1_genomic.fna	2.78684	59.8	2405	natural / free-living_Infloran capsule
1423	Bifidobacterium longum subsp. longum CECT 7347	CECT 7347	SAMEA3146249	GCF_001050555.1_ASM105055v1_genomic.fna	2.32722	60	1855	NA
1424	Bifidobacterium longum subsp. longum	BLOI2	SAMN03775040	GCF_001275745.1_assBLOI2_genomic.fna	2.41759	60	1955	Homo sapiens_infant stool
1425	Bifidobacterium longum subsp. longum	9	SAMN04129541	GCF_001447955.1_ASM144795v1_genomic.fna	2.23377	60	1789	Commercial Probiotic 15
1426	Bifidobacterium longum	379	SAMN04155602	GCF_001595465.1_ASM159546v1_genomic.fna	2.38762	60.2	1939	Homo sapiens_healthy human gut
1427	Bifidobacterium longum subsp. infantis	IN-07	SAMD00047616	GCF_001686105.1_ASM168610v1_genomic.fna	2.74983	60	2170	Homo sapiens
1428	Bifidobacterium longum subsp. infantis	IN-F29	SAMD00047617	GCF_001686125.1_ASM168612v1_genomic.fna	2.64362	59.9	2106	Homo sapiens
1429	Bifidobacterium longum subsp. longum	LO-06	SAMD00047618	GCF_001686145.1_ASM168614v1_genomic.fna	2.43747	60	1964	Homo sapiens
1430	Bifidobacterium longum subsp. longum	LO-10	SAMD00047619	GCF_001686165.1_ASM168616v1_genomic.fna	2.54024	60.3	2052	Homo sapiens
1431	Bifidobacterium longum subsp. longum	LO-21	SAMD00047620	GCF_001686185.1_ASM168618v1_genomic.fna	2.65603	60.1	2054	Homo sapiens
1432	Bifidobacterium longum subsp. longum	LO-C29	SAMD00047621	GCF_001686205.1_ASM168620v1_genomic.fna	2.48387	60	1963	Homo sapiens
1433	Bifidobacterium longum subsp. longum	LO-K29a	SAMD00047622	GCF_001686225.1_ASM168622v1_genomic.fna	2.44918	60	1954	Homo sapiens
1434	Bifidobacterium longum subsp. longum	LO-K29b	SAMD00047623	GCF_001686245.1_ASM168624v1_genomic.fna	2.37271	60.1	1891	Homo sapiens
1435	Bifidobacterium longum subsp. longum	296B	SAMN05916052	GCF_001892965.1_ASM189296v1_genomic.fna	2.25318	59.9	1712	Homo sapiens_infant stool sample
1436	Bifidobacterium longum subsp. longum	W11	SAMN06109230	GCF_001940535.1_BlonW11v1_genomic.fna	2.32998	59.9	1844	Homo sapiens_intestinal bacterial flora of a healthy man
1437	Bifidobacterium longum	1898B	SAMN06621716	GCF_002075875.1_Bbif1898B_genomic.fna	2.47439	59.9	1990	Homo sapiens
1438	Bifidobacterium longum	1897B	SAMN06621715	GCF_002075935.1_Bbif1897B_genomic.fna	2.45361	59.9	1950	Homo sapiens
1439	Bifidobacterium longum	1890B	SAMN06621710	GCF_002076015.1_Bbif1890B_genomic.fna	2.34167	59.9	1798	Homo sapiens
1440	Bifidobacterium longum subsp. infantis	1888B	SAMN06621708	GCF_002076025.1_Bbif1888B_genomic.fna	2.57973	59.4	2038	Homo sapiens
1441	Bifidobacterium longum	1886B	SAMN06621706	GCF_002076095.1_Bbif1886B_genomic.fna	2.47375	60.2	2075	Homo sapiens
1442	Bifidobacterium longum	Indica	SAMN07503177	GCF_002276185.1_ASM227618v1_genomic.fna	2.37423	60	1936	Homo sapiens_fecal sample
1443	Bifidobacterium longum	DPC6317	SAMN07958363	GCF_002832945.1_ASM283294v1_genomic.fna	2.44863	60.2	1944	Homo sapiens_fecal sample
1444	Bifidobacterium longum	APC1504	SAMN07958361	GCF_002832955.1_ASM283295v1_genomic.fna	2.31029	60.2	1869	Homo sapiens_fecal sample
1445	Bifidobacterium longum	APC1503	SAMN07958360	GCF_002832985.1_ASM283298v1_genomic.fna	2.5627	59.7	2132	Homo sapiens_fecal sample
1446	Bifidobacterium longum	DPC6321	SAMN07958365	GCF_002832995.1_ASM283299v1_genomic.fna	2.38236	59.9	1920	Homo sapiens_fecal sample
1447	Bifidobacterium longum	DPC6316	SAMN07958362	GCF_002833015.1_ASM283301v1_genomic.fna	2.39397	60.4	1926	Homo sapiens_fecal sample
1448	Bifidobacterium longum	APC1482	SAMN07958359	GCF_002833035.1_ASM283303v1_genomic.fna	2.33744	60.2	1866	Homo sapiens_fecal sample
1449	Bifidobacterium longum	APC1478	SAMN07958357	GCF_002833055.1_ASM283305v1_genomic.fna	2.22335	59.8	1744	Homo sapiens_fecal sample
1450	Bifidobacterium longum	APC1480	SAMN07958358	GCF_002833065.1_ASM283306v1_genomic.fna	2.47775	59.9	2045	Homo sapiens_fecal sample
1451	Bifidobacterium longum	APC1477	SAMN07958356	GCF_002833075.1_ASM283307v1_genomic.fna	2.22881	59.8	1743	Homo sapiens_fecal sample
1452	Bifidobacterium longum	APC1472	SAMN07958353	GCF_002833115.1_ASM283311v1_genomic.fna	2.36404	60.2	1875	Homo sapiens_fecal sample
1453	Bifidobacterium longum	APC1473	SAMN07958354	GCF_002833125.1_ASM283312v1_genomic.fna	2.31707	59.8	1840	Homo sapiens_fecal sample
1454	Bifidobacterium longum	APC1468	SAMN07958352	GCF_002833135.1_ASM283313v1_genomic.fna	2.39516	60.2	1989	Homo sapiens_fecal sample
1455	Bifidobacterium longum	APC1465	SAMN07958350	GCF_002833175.1_ASM283317v1_genomic.fna	2.45221	59.7	2012	Homo sapiens_fecal sample
1456	Bifidobacterium longum	APC1464	SAMN07958349	GCF_002833185.1_ASM283318v1_genomic.fna	2.34652	60.1	1906	Homo sapiens_fecal sample
1457	Bifidobacterium longum	APC1462	SAMN07958348	GCF_002833205.1_ASM283320v1_genomic.fna	2.41778	60.3	1991	Homo sapiens_fecal sample
1458	Bifidobacterium longum	DPC6323	SAMN07958366	GCF_002833215.1_ASM283321v1_genomic.fna	2.39696	60.2	1936	Homo sapiens_fecal sample
1459	Bifidobacterium longum	DPC6320	SAMN07958364	GCF_002833255.1_ASM283325v1_genomic.fna	2.33037	59.9	1832	Homo sapiens_fecal sample
1460	Bifidobacterium longum	APC1476	SAMN07958355	GCF_002833265.1_ASM283326v1_genomic.fna	2.53254	60	2119	Homo sapiens_fecal sample
1461	Bifidobacterium longum	APC1466	SAMN07958351	GCF_002833285.1_ASM283328v1_genomic.fna	2.41998	59.8	2003	Homo sapiens_fecal sample
1462	Bifidobacterium longum	APC1461	SAMN07958347	GCF_002833315.1_ASM283331v1_genomic.fna	2.41899	60	1888	Homo sapiens_fecal sample
1463	Bifidobacterium longum subsp. infantis	CECT 7210	SAMEA3158508	GCF_002900845.1_ASM290084v1_genomic.fna	2.4677	59.9	2033	NA
1464	Bifidobacterium longum	DS9_3	SAMN06464100	GCF_003094635.1_ASM309463v1_genomic.fna	2.39717	59.9	1971	Homo sapiens_Commercial dietary supplements
1465	Bifidobacterium longum	DS15_3	SAMN06464097	GCF_003094855.1_ASM309485v1_genomic.fna	2.39818	59.9	1969	Homo sapiens_Commercial dietary supplements
1466	Bifidobacterium longum	DS18_3	SAMN06464098	GCF_003094935.1_ASM309493v1_genomic.fna	2.44826	59.7	1994	Homo sapiens_Commercial dietary supplements
1467	Bifidobacterium longum	DS1_3	SAMN06464096	GCF_003094955.1_ASM309495v1_genomic.fna	2.41728	60	1925	Homo sapiens_Commercial dietary supplements
1468	Bifidobacterium longum	DS7_3	SAMN06464099	GCF_003094975.1_ASM309497v1_genomic.fna	2.23729	60	1795	Homo sapiens_Commercial dietary supplements
1469	Bifidobacterium longum subsp. longum	DS32_3	SAMN08949007	GCF_003094995.1_ASM309499v1_genomic.fna	2.23593	60.1	1791	Homo sapiens_Commercial dietary supplements
1470	Bifidobacterium longum	UMA026	SAMN08102330	GCF_003130775.1_ASM313077v1_genomic.fna	2.39256	60.1	1904	cow_feces
1471	Bifidobacterium longum	ICIS-505	SAMN06606733	GCF_003790375.1_ASM379037v1_genomic.fna	2.44884	59.7084	2033	Homo sapiens_feces
1472	Bifidobacterium longum	DSM 20219	SAMN04489748	GCF_900104835.1_IMG-taxon_2634166334_annotated_assembly_genomic.fna	2.44902	60.3	1945	NA
1473	Bifidobacterium longum	Bifido_09	SAMEA51821668	GCF_900157055.1_Bifido_09_v1_genomic.fna	2.66124	59.9	2208	Homo sapiens
1474	Bifidobacterium longum	PC1	SAMEA51825418	GCF_900157065.1_PC1_v1_genomic.fna	2.79457	59.8	2389	Homo sapiens
1475	Bifidobacterium longum	Bifido_S1	SAMEA51824668	GCF_900157075.1_Bifido_S1_v1_genomic.fna	2.81203	59.7	2410	Homo sapiens
1476	Bifidobacterium longum	Bifido_04	SAMEA51817918	GCF_900157085.1_Bifido_04_v1_genomic.fna	2.57939	59.7	2108	Homo sapiens
1477	Bifidobacterium longum	Bifido_01	SAMEA51815668	GCF_900157095.1_Bifido_01_v1_genomic.fna	2.33463	59.9	1907	Homo sapiens
1478	Bifidobacterium longum	Bifido_05	SAMEA51818668	GCF_900157115.1_Bifido_05_v1_genomic.fna	2.33474	59.9	1868	Homo sapiens
1479	Bifidobacterium longum	Bifido_03	SAMEA51817168	GCF_900157145.1_Bifido_03_v1_genomic.fna	2.41363	60.1	1960	Homo sapiens
1480	Bifidobacterium longum	Bifido_06	SAMEA51819418	GCF_900157155.1_Bifido_06_v1_genomic.fna	2.42182	60	1987	Homo sapiens
1481	Bifidobacterium longum	Bifido_12	SAMEA51823918	GCF_900157165.1_Bifido_12_v1_genomic.fna	2.07288	60.5	1619	Homo sapiens
1482	Bifidobacterium longum	PC4	SAMEA51826168	GCF_900157185.1_PC4_v1_genomic.fna	2.78899	59.8	2405	Homo sapiens
1483	Bifidobacterium longum	Bifido_02	SAMEA51816418	GCF_900157195.1_Bifido_02_v1_genomic.fna	2.33429	60.1	1844	Homo sapiens
1484	Bifidobacterium longum subsp. infantis	NCTC13219	SAMEA104318167	GCF_900445755.1_59024_E01_genomic.fna	2.60259	60	2224	NA
1485	Bifidobacterium longum	1	SAMEA4827164	GCF_900519135.1_BB-79_genomic.fna	2.20609	59.9	1800	NA
1486	Bifidobacterium longum DJO10A	DJO10A	SAMN02441414	GCF_000166895.2_ASM16689v2_genomic.fna	2.37528	59.9	1815	NA
1487	Bifidobacterium longum subsp. longum EK5	EK5	SAMN02862996	GCF_000730025.1_ASM73002v1_genomic.fna	2.23129	59.7	1795	Homo sapiens_stool sample
1488	Bifidobacterium longum subsp. longum 17-1B	17-1B	SAMN02862993	GCF_000730035.1_ASM73003v1_genomic.fna	2.4672	60.2	1983	Homo sapiens_stool sample
1489	Bifidobacterium longum subsp. longum 72B	72B	SAMN02862994	GCF_000730045.1_ASM73004v1_genomic.fna	2.37445	60.3	1961	Homo sapiens_stool sample
1490	Bifidobacterium longum subsp. longum 7-1B	7-1B	SAMN02862992	GCF_000730055.1_ASM73005v1_genomic.fna	2.40709	59.8	1939	Homo sapiens_stool sample
1491	Bifidobacterium longum subsp. longum 1-5B	1-5B	SAMN02862991	GCF_000730105.1_ASM73010v1_genomic.fna	2.36751	60.1	1929	Homo sapiens_stool sample
1492	Bifidobacterium longum subsp. infantis EK3	EK3	SAMN02862995	GCF_000730125.1_ASM73012v1_genomic.fna	2.56481	59.4	2081	Homo sapiens_stool sample
1493	Bifidobacterium longum subsp. longum EK13	EK13	SAMN02862997	GCF_000730135.1_ASM73013v1_genomic.fna	2.47453	60	2067	Homo sapiens_stool sample
1494	Bifidobacterium longum subsp. longum	VMKB44	SAMN03105207	GCF_000786175.1_ASM78617v1_genomic.fna	2.50193	60.3	2074	Homo sapiens_feces
1495	Bifidobacterium longum subsp. longum	7	SAMN04129533	GCF_001447975.1_ASM144797v1_genomic.fna	2.23558	60	1789	Commercial Probiotic 15
1496	Bifidobacterium longum subsp. longum	MC-42	SAMN04263942	GCF_001516925.1_ASM151692v1_genomic.fna	2.28825	59.8	1818	Homo sapiens_infant feces
1497	Bifidobacterium longum subsp. suis	BSM11-5	SAMN05578880	GCF_001870705.1_ASM187070v1_genomic.fna	2.60288	59.9	2043	Homo sapiens_infant stool
1498	Bifidobacterium longum subsp. infantis	TPY12-1	SAMN05578879	GCF_001870755.1_ASM187075v1_genomic.fna	2.64013	59.7	2144	Homo sapiens
1499	Bifidobacterium longum	UMB0788	SAMN08193649	GCF_002861445.1_ASM286144v1_genomic.fna	2.45493	60.2	2042	Homo sapiens
1500	Bifidobacterium longum	N3A01	SAMN07189849	GCF_003369995.1_ASM336999v1_genomic.fna	2.30522	59.9	1733	Homo sapiens_vaginal microbiome
1501	Bifidobacterium longum	N6D05	SAMN07189852	GCF_003370005.1_ASM337000v1_genomic.fna	2.72332	59.7	2209	Homo sapiens_vaginal microbiome
1502	Bifidobacterium longum	N2G10	SAMN07189848	GCF_003370025.1_ASM337002v1_genomic.fna	2.27838	60.1	1659	Homo sapiens_vaginal microbiome
1503	Bifidobacterium longum	N2F05	SAMN07189847	GCF_003370035.1_ASM337003v1_genomic.fna	2.33342	59.9	1787	Homo sapiens_vaginal microbiome
1504	Bifidobacterium longum	N2E12	SAMN07189846	GCF_003370065.1_ASM337006v1_genomic.fna	2.34466	60	1745	Homo sapiens_vaginal microbiome
1505	Bifidobacterium longum	W35-1	SAMN07189845	GCF_003370095.1_ASM337009v1_genomic.fna	2.29837	59.9	1761	Homo sapiens_vaginal microbiome
1506	Bifidobacterium longum	N5E04	SAMN07189851	GCF_003370205.1_ASM337020v1_genomic.fna	2.45599	59.3	1701	Homo sapiens_vaginal microbiome
1507	Bifidobacterium longum	N3E01-2	SAMN07189850	GCF_003370225.1_ASM337022v1_genomic.fna	2.34278	59.7	1716	Homo sapiens_vaginal microbiome
1508	Bifidobacterium longum	239-2	SAMN07189844	GCF_003370255.1_ASM337025v1_genomic.fna	2.27516	59.7	1677	Homo sapiens_vaginal microbiome
1509	Bifidobacterium longum	TM04-17	SAMN09736971	GCF_003436505.1_ASM343650v1_genomic.fna	2.4148	60	2013	Homo sapiens_feces
1510	Bifidobacterium longum	TM02-7	SAMN09736966	GCF_003436595.1_ASM343659v1_genomic.fna	2.39325	60.3	1927	Homo sapiens_feces
1511	Bifidobacterium longum	TF07-39	SAMN09736908	GCF_003437095.1_ASM343709v1_genomic.fna	2.45182	60.1	2017	Homo sapiens_feces
1512	Bifidobacterium longum	TF07-34	SAMN09736907	GCF_003437105.1_ASM343710v1_genomic.fna	2.3738	60.1	1910	Homo sapiens_feces
1513	Bifidobacterium longum	TF07-31	SAMN09736906	GCF_003437135.1_ASM343713v1_genomic.fna	2.44332	60	2000	Homo sapiens_feces
1514	Bifidobacterium longum	TM01-1	SAMN09736962	GCF_003437455.1_ASM343745v1_genomic.fna	2.35075	60.3	1909	Homo sapiens_feces
1515	Bifidobacterium longum	TF08-4AC	SAMN09736919	GCF_003437695.1_ASM343769v1_genomic.fna	2.4296	60.1	1954	Homo sapiens_feces
1516	Bifidobacterium longum	TF06-45A	SAMN09736897	GCF_003437715.1_ASM343771v1_genomic.fna	2.52562	59.6	2162	Homo sapiens_feces
1517	Bifidobacterium longum	TF01-22	SAMN09736866	GCF_003437995.1_ASM343799v1_genomic.fna	2.38449	60.2	1928	Homo sapiens_feces
1518	Bifidobacterium longum	OM05-2BH	SAMN09736802	GCF_003438385.1_ASM343838v1_genomic.fna	2.43685	60.1	2042	Homo sapiens_feces
1519	Bifidobacterium longum	TF06-12AC	SAMN09736888	GCF_003438485.1_ASM343848v1_genomic.fna	2.52763	59.6	2164	Homo sapiens_feces
1520	Bifidobacterium longum	AF27-1BH	SAMN09734529	GCF_003457975.1_ASM345797v1_genomic.fna	2.33708	60.1	1892	Homo sapiens_feces
1521	Bifidobacterium longum	AF26-10	SAMN09734508	GCF_003458335.1_ASM345833v1_genomic.fna	2.34746	60.2	1913	Homo sapiens_feces
1522	Bifidobacterium longum	OF01-16	SAMN09736665	GCF_003463285.1_ASM346328v1_genomic.fna	2.2483	60	1785	Homo sapiens_feces
1523	Bifidobacterium longum	AF14-34	SAMN09734258	GCF_003464575.1_ASM346457v1_genomic.fna	2.40908	60.1	1963	Homo sapiens_feces
1524	Bifidobacterium longum	AF14-22	SAMN09734253	GCF_003464685.1_ASM346468v1_genomic.fna	2.40721	60.1	1959	Homo sapiens_feces
1525	Bifidobacterium longum	AF13-41	SAMN09734240	GCF_003464805.1_ASM346480v1_genomic.fna	2.32031	60.4	1868	Homo sapiens_feces
1526	Bifidobacterium longum	AF11-41	SAMN09734211	GCF_003465095.1_ASM346509v1_genomic.fna	2.38362	60.3	1944	Homo sapiens_feces
1527	Bifidobacterium longum	AF13-34	SAMN09734235	GCF_003465365.1_ASM346536v1_genomic.fna	2.31949	60.4	1873	Homo sapiens_feces
1528	Bifidobacterium longum	AF11-12	SAMN09734206	GCF_003465455.1_ASM346545v1_genomic.fna	2.68534	60.3	2252	Homo sapiens_feces
1529	Bifidobacterium longum	AF08-2	SAMN09734194	GCF_003465545.1_ASM346554v1_genomic.fna	2.54012	60.2	2121	Homo sapiens_feces
1530	Bifidobacterium longum	AF05-2	SAMN09734186	GCF_003465635.1_ASM346563v1_genomic.fna	2.42691	60.4	2015	Homo sapiens_feces
1531	Bifidobacterium longum	AF05-16	SAMN09734185	GCF_003465665.1_ASM346566v1_genomic.fna	2.42575	60.4	2017	Homo sapiens_feces
1532	Bifidobacterium longum	AF04-13	SAMN09734175	GCF_003465745.1_ASM346574v1_genomic.fna	2.37602	60.1	1913	Homo sapiens_feces
1533	Bifidobacterium longum	AF03-27	SAMN09734172	GCF_003465785.1_ASM346578v1_genomic.fna	2.44611	60.2	1939	Homo sapiens_feces
1534	Bifidobacterium longum	AF03-20	SAMN09734170	GCF_003466045.1_ASM346604v1_genomic.fna	2.44578	60.2	1935	Homo sapiens_feces
1535	Bifidobacterium longum	AF03-10	SAMN09734168	GCF_003466075.1_ASM346607v1_genomic.fna	2.44408	60.2	1936	Homo sapiens_feces
1536	Bifidobacterium longum	TM06-1	SAMN09736986	GCF_003466425.1_ASM346642v1_genomic.fna	2.40404	60.2	1941	Homo sapiens_feces
1537	Bifidobacterium longum	TM05-14	SAMN09736978	GCF_003466505.1_ASM346650v1_genomic.fna	2.50681	59.9	2090	Homo sapiens_feces
1538	Bifidobacterium longum	TM04-48B	SAMN09736975	GCF_003466545.1_ASM346654v1_genomic.fna	2.37324	60	1967	Homo sapiens_feces
1539	Bifidobacterium longum	AM39-8AC	SAMN09736517	GCF_003467395.1_ASM346739v1_genomic.fna	2.34569	60.1	1905	Homo sapiens_feces
1540	Bifidobacterium longum	AM34-3	SAMN09736466	GCF_003467905.1_ASM346790v1_genomic.fna	2.37749	60.1	1905	Homo sapiens_feces
1541	Bifidobacterium longum	AM42-13AT	SAMN09736542	GCF_003468005.1_ASM346800v1_genomic.fna	2.22637	60.1	1784	Homo sapiens_feces
1542	Bifidobacterium longum	AM39-10AC	SAMN09736509	GCF_003468265.1_ASM346826v1_genomic.fna	2.23371	60	1773	Homo sapiens_feces
1543	Bifidobacterium longum	AM31-13LB	SAMN09736426	GCF_003468805.1_ASM346880v1_genomic.fna	2.43452	60.2	1998	Homo sapiens_feces
1544	Bifidobacterium longum	AM30-9LB	SAMN09736422	GCF_003468825.1_ASM346882v1_genomic.fna	2.29747	60.1	1901	Homo sapiens_feces
1545	Bifidobacterium longum	AM21-20	SAMN09734892	GCF_003471245.1_ASM347124v1_genomic.fna	2.33249	60	1862	Homo sapiens_feces
1546	Bifidobacterium longum	AM20-3	SAMN09734882	GCF_003471345.1_ASM347134v1_genomic.fna	2.2981	60	1808	Homo sapiens_feces
1547	Bifidobacterium longum	AM20-39	SAMN09734884	GCF_003471355.1_ASM347135v1_genomic.fna	2.29653	60	1815	Homo sapiens_feces
1548	Bifidobacterium longum	AM20-19AC	SAMN09734881	GCF_003471385.1_ASM347138v1_genomic.fna	2.29489	60	1807	Homo sapiens_feces
1549	Bifidobacterium longum	AM16-2	SAMN09734826	GCF_003471915.1_ASM347191v1_genomic.fna	2.28838	60	1861	Homo sapiens_feces
1550	Bifidobacterium longum	AM12-16	SAMN09734785	GCF_003472305.1_ASM347230v1_genomic.fna	2.30797	60	1832	Homo sapiens_feces
1551	Bifidobacterium longum	AM11-2	SAMN09734779	GCF_003472405.1_ASM347240v1_genomic.fna	2.32334	60.2	1881	Homo sapiens_feces
1552	Bifidobacterium longum	AM10-15B	SAMN09734765	GCF_003472605.1_ASM347260v1_genomic.fna	2.41411	60.2	1973	Homo sapiens_feces
1553	Bifidobacterium longum	AM11-5	SAMN09734782	GCF_003473205.1_ASM347320v1_genomic.fna	2.35711	60.1	1911	Homo sapiens_feces
1554	Bifidobacterium longum	AF36-1	SAMN09734632	GCF_003474905.1_ASM347490v1_genomic.fna	2.37886	60.1	1944	Homo sapiens_feces
1555	Bifidobacterium longum	AF35-13AC	SAMN09734620	GCF_003475025.1_ASM347502v1_genomic.fna	2.3945	60.1	1940	Homo sapiens_feces
1556	Bifidobacterium longum	AF34-9AC	SAMN09734618	GCF_003475055.1_ASM347505v1_genomic.fna	2.4028	60	1936	Homo sapiens_feces
1557	Bifidobacterium longum	AF30-12	SAMN09734565	GCF_003475835.1_ASM347583v1_genomic.fna	2.26564	59.9	1811	Homo sapiens_feces
1558	Bifidobacterium longum	AF30-11	SAMN09734564	GCF_003475865.1_ASM347586v1_genomic.fna	2.2659	59.9	1811	Homo sapiens_feces
1559	Bifidobacterium longum	121.2	SAMN04497913	GCA_001576955.1_ASM157695v1_genomic.fna	1.87256	60.3	1453	Homo sapiens_fecal sample PR121 from 1 month old male Malay infant, vaginally delivered, breastfeeding and formula feeding at 1 month of age, healthy
1560	Bifidobacterium longum	UBA2088	SAMN06457477	GCA_002331305.1_ASM233130v1_genomic.fna	1.87849	59.2	-	water
1561	Bifidobacterium longum	UBA9129	SAMN08020367	GCA_003531035.1_ASM353103v1_genomic.fna	1.87394	57.4	1920	human gut
1562	Bifidobacterium adolescentis ATCC 15703	ATCC 15703	SAMD00061080	GCF_000010425.1_ASM1042v1_genomic.fna	2.08964	59.2	1624	NA
1563	Bifidobacterium adolescentis	22L	SAMN02673695	GCF_000737885.1_ASM73788v1_genomic.fna	2.20322	59.3	1713	Human milk
1564	Bifidobacterium adolescentis	BBMN23	SAMN03273368	GCF_000817995.1_ASM81799v1_genomic.fna	2.17372	59.3	1696	human feces
1565	Bifidobacterium adolescentis	43476	SAMN08770276	GCF_003030905.1_ASM303090v1_genomic.fna	2.19243	59.6	1747	Homo sapiens_infant faece
1566	Bifidobacterium adolescentis	6	SAMN07551488	GCF_003429385.1_ASM342938v1_genomic.fna	2.20181	59.3	1716	Homo sapiens_Korean adult feces
1567	Bifidobacterium adolescentis	P2P3	SAMN08093360	GCF_003856735.1_ASM385673v1_genomic.fna	2.20298	59.4	1715	Korean adult feces
1568	Bifidobacterium adolescentis L2-32	L2-32	SAMN00627056	GCF_000154085.1_ASM15408v1_genomic.fna	2.38911	59.3	1906	Homo sapiens
1569	Bifidobacterium adolescentis DSM 20087	DSM 20087	SAMN02841222	GCF_000702865.1_ASM70286v1_genomic.fna	2.05115	59.4	1586	NA
1570	Bifidobacterium stercoris JCM 15918	DSM 24849	SAMN02673454	GCF_000741415.1_Bifste_genomic.fna	2.30461	59.4	1831	Homo sapiens_Adult feces
1571	Bifidobacterium stercoris JCM 15918	JCM 15918	SAMN02442044	GCF_000771705.1_JCM-15918_genomic.fna	2.29198	59.4	1829	NA
1572	Bifidobacterium adolescentis	150	SAMN03468113	GCF_001010915.1_ASM101091v1_genomic.fna	2.31566	59.4	1844	Homo sapiens_feces
1573	Bifidobacterium adolescentis	Km 4	SAMN05300513	GCF_001756865.1_ASM175686v1_genomic.fna	2.42497	59.8	1931	Homo sapiens_feces
1574	Bifidobacterium adolescentis	1892B	SAMN06621712	GCF_002075965.1_Bbif1892B_genomic.fna	2.15085	59.4	1678	Homo sapiens
1575	Bifidobacterium adolescentis	42B	SAMN04231308	GCF_002107925.1_Bado42Bv1_genomic.fna	2.21274	59.2	1752	Homo sapiens_feces
1576	Bifidobacterium adolescentis	70B	SAMN04231309	GCF_002107955.1_Bado70Bv1_genomic.fna	2.21213	58.8	1712	Homo sapiens_feces
1577	Bifidobacterium adolescentis	AL12-4	SAMN04231313	GCF_002107975.1_BadoAL124v1_genomic.fna	2.09491	59.4	1632	Homo sapiens_feces
1578	Bifidobacterium adolescentis	LMG 10734	SAMN04231317	GCF_002107995.1_BadoLMG10734v1_genomic.fna	2.14863	59.2	1621	Homo sapiens_Intestine of adult
1579	Bifidobacterium adolescentis	487B	SAMN04231310	GCF_002108015.1_Bado487Bv1_genomic.fna	2.59778	59.1	2139	Homo sapiens_feces
1580	Bifidobacterium adolescentis	703B	SAMN04231311	GCF_002108035.1_Bado703Bv1_genomic.fna	2.37281	59.3	1932	Homo sapiens_feces
1581	Bifidobacterium adolescentis	AD2-8	SAMN04231312	GCF_002108045.1_BadoAD28v1_genomic.fna	2.37972	59.9	1920	Homo sapiens_feces
1582	Bifidobacterium adolescentis	AL46-2	SAMN04231314	GCF_002108075.1_BadoAL462v1_genomic.fna	2.20856	59.5	1697	Homo sapiens_feces
1583	Bifidobacterium adolescentis	AL46-7	SAMN04231315	GCF_002108095.1_BadoAD467v1_genomic.fna	2.20303	59.1	1736	Homo sapiens_feces
1584	Bifidobacterium adolescentis	LMG 10733	SAMN04231316	GCF_002108135.1_BadoLMG10733v1_genomic.fna	2.08423	59.2	1599	Homo sapiens_Intestine of adult
1585	Bifidobacterium adolescentis	LMG 11579	SAMN04231318	GCF_002108155.1_BadoLMG11579v1_genomic.fna	2.06169	59.4	1562	Bos taurus_rumen
1586	Bifidobacterium adolescentis	LMG 18897	SAMN04231319	GCF_002108165.1_BadoLMG188971_genomic.fna	2.14679	59.8	1681	Homo sapiens_feces
1587	Bifidobacterium adolescentis	NCTC11814	SAMEA4362428	GCF_900445615.1_49964_F01_genomic.fna	2.20499	59.2	1661	NA
1588	Bifidobacterium adolescentis	2789STDY5834850	SAMEA3545316	GCF_001406215.1_13470_2_69_genomic.fna	2.23413	59.4	1749	human_faeces
1589	Bifidobacterium adolescentis	2789STDY5608824	SAMEA3545233	GCF_001406455.1_13414_6_8_genomic.fna	2.31205	59.4	1862	human_faeces
1590	Bifidobacterium adolescentis	2789STDY5608862	SAMEA3545270	GCF_001406735.1_13414_6_46_genomic.fna	2.25908	59.3	1743	human_faeces
1591	Bifidobacterium adolescentis	TM06-4	SAMN09736994	GCF_003436185.1_ASM343618v1_genomic.fna	2.15038	59.1	1672	Homo sapiens_feces
1592	Bifidobacterium adolescentis	TF06-2AC	SAMN09736894	GCF_003437735.1_ASM343773v1_genomic.fna	2.26572	59.6	1828	Homo sapiens_feces
1593	Bifidobacterium adolescentis	TF06-29	SAMN09736893	GCF_003437755.1_ASM343775v1_genomic.fna	2.16352	59.2	1731	Homo sapiens_feces
1594	Bifidobacterium adolescentis	TF06-10AC	SAMN09736887	GCF_003437775.1_ASM343777v1_genomic.fna	2.16249	59.2	1725	Homo sapiens_feces
1595	Bifidobacterium adolescentis	AF28-4AC	SAMN09734547	GCF_003457765.1_ASM345776v1_genomic.fna	2.14198	59.2	1680	Homo sapiens_feces
1596	Bifidobacterium adolescentis	AF21-27	SAMN09734426	GCF_003458805.1_ASM345880v1_genomic.fna	2.27784	59.4	1819	Homo sapiens_feces
1597	Bifidobacterium adolescentis	OF04-5	SAMN09736710	GCF_003462885.1_ASM346288v1_genomic.fna	2.14192	59.2	1677	Homo sapiens_feces
1598	Bifidobacterium adolescentis	OF04-9AC	SAMN09736711	GCF_003462895.1_ASM346289v1_genomic.fna	2.14218	59.2	1680	Homo sapiens_feces
1599	Bifidobacterium adolescentis	AF15-3	SAMN09734284	GCF_003464325.1_ASM346432v1_genomic.fna	2.19712	59.4	1721	Homo sapiens_feces
1600	Bifidobacterium adolescentis	AF14-56	SAMN09734269	GCF_003465205.1_ASM346520v1_genomic.fna	2.25699	59.5	1800	Homo sapiens_feces
1601	Bifidobacterium adolescentis	TM06-51	SAMN09736997	GCF_003466335.1_ASM346633v1_genomic.fna	2.22524	59.2	1758	Homo sapiens_feces
1602	Bifidobacterium adolescentis	AM41-17	SAMN09736531	GCF_003467335.1_ASM346733v1_genomic.fna	2.09457	59.2	1625	Homo sapiens_feces
1603	Bifidobacterium adolescentis	AM36-3AC	SAMN09736483	GCF_003468385.1_ASM346838v1_genomic.fna	2.21547	59.2	1727	Homo sapiens_feces
1604	Bifidobacterium adolescentis	AM34-11	SAMN09736459	GCF_003469145.1_ASM346914v1_genomic.fna	2.17339	59.3	1686	Homo sapiens_feces
1605	Bifidobacterium adolescentis	AM14-37	SAMN09734811	GCF_003472095.1_ASM347209v1_genomic.fna	2.19316	59.1	1721	Homo sapiens_feces
1606	Bifidobacterium adolescentis	AM12-59	SAMN09734791	GCF_003472245.1_ASM347224v1_genomic.fna	2.28883	59.2	1779	Homo sapiens_feces
1607	Bifidobacterium adolescentis	AM12-20	SAMN09734786	GCF_003472265.1_ASM347226v1_genomic.fna	2.29387	59.3	1794	Homo sapiens_feces
1608	Bifidobacterium adolescentis	AM13-11	SAMN09734794	GCF_003473105.1_ASM347310v1_genomic.fna	2.26324	59.4	1847	Homo sapiens_feces
1609	Bifidobacterium adolescentis	IVS-1	SAMN03076346	GCF_000829865.1_ASM82986v1_genomic.fna	2.26346	59.6	1650	Homo sapiens_feces of a healthy adult
1610	Bifidobacterium adolescentis	AF45-19	SAMN09734719	GCA_003473345.1_ASM347334v1_genomic.fna	2.24738	59.5	1432	Homo sapiens_feces
1611	Bifidobacterium adolescentis	UBA2084	SAMN06457481	GCA_002331865.1_ASM233186v1_genomic.fna	1.54188	58.6	-	water
1612	Bifidobacterium animalis subsp. lactis DSM 10140	DSM 10140	SAMN02603171	GCF_000022965.1_ASM2296v1_genomic.fna	1.93848	60.5	1572	NA
1613	Bifidobacterium animalis subsp. lactis AD011	AD011	SAMN02603485	GCF_000021425.1_ASM2142v1_genomic.fna	1.93369	60.5	1551	NA
1614	Bifidobacterium animalis subsp. lactis Bl-04	Bl-04; ATCC SD5219	SAMN02603172	GCF_000022705.1_ASM2270v1_genomic.fna	1.93871	60.5	1575	NA
1615	Bifidobacterium animalis subsp. lactis BB-12	BB-12	SAMN02603131	GCF_000025245.1_ASM2524v1_genomic.fna	1.9422	60.5	1563	NA
1616	Bifidobacterium animalis subsp. lactis V9	V9	SAMN02603934	GCF_000092765.1_ASM9276v1_genomic.fna	1.94405	60.5	1578	NA
1617	Bifidobacterium animalis subsp. lactis CNCM I-2494	CNCM I-2494	SAMN02604350	GCF_000220885.1_ASM22088v1_genomic.fna	1.94311	60.5	1576	NA
1618	Bifidobacterium animalis subsp. lactis BLC1	BLC1	SAMN02604239	GCF_000224965.2_ASM22496v2_genomic.fna	1.93858	60.5	1578	NA
1619	Bifidobacterium animalis subsp. animalis ATCC 25527	ATCC 25527	SAMN02603717	GCF_000260715.1_ASM26071v1_genomic.fna	1.93269	60.5	1483	NA
1620	Bifidobacterium animalis subsp. lactis B420	B420	SAMN02603214	GCF_000277325.1_ASM27732v1_genomic.fna	1.9386	60.5	1538	NA
1621	Bifidobacterium animalis subsp. lactis Bi-07	Bi-07	SAMN02603215	GCF_000277345.1_ASM27734v1_genomic.fna	1.93882	60.5	1538	NA
1622	Bifidobacterium animalis subsp. lactis Bl12	Bl12	SAMN02604238	GCF_000414215.1_ASM41421v1_genomic.fna	1.93861	60.5	1574	NA
1623	Bifidobacterium animalis subsp. lactis ATCC 27673	ATCC 27673	SAMN02603715	GCF_000471945.1_ASM47194v1_genomic.fna	1.96301	60.6	1523	NA
1624	Bifidobacterium animalis	RH	SAMN02797738	GCF_000695895.1_ASM69589v1_genomic.fna	1.93106	60.5	1576	Homo sapiens_feces
1625	Bifidobacterium animalis subsp. lactis KLDS2.0603	KLDS2.0603	SAMN02726251	GCF_000816205.1_ASM81620v1_genomic.fna	1.9469	60.5	1569	adult feces
1626	Bifidobacterium animalis	A6	SAMN03273367	GCF_000817045.1_ASM81704v1_genomic.fna	1.95865	60.5	1584	human feces
1627	Bifidobacterium animalis subsp. lactis	BF052	SAMN02941905	GCF_000818055.1_ASM81805v1_genomic.fna	1.93862	60.5	1576	feces of breast-fed infant
1628	Bifidobacterium animalis subsp. animalis	YL2	SAMN04621611	GCF_001688645.2_ASM168864v2_genomic.fna	2.02737	60.2	1566	Mus musculus
1629	Bifidobacterium animalis	BL3	SAMN05631165	GCF_002220485.1_ASM222048v1_genomic.fna	1.94432	60.5	1572	Homo sapiens_Commercial dietary supplements
1630	Bifidobacterium animalis subsp. lactis	S7	SAMN07488464	GCF_003390755.1_ASM339075v1_genomic.fna	1.94407	60.5	1542	Homo sapiens_adult feces
1631	Bifidobacterium animalis subsp. lactis	IDCC4301	SAMN09858435	GCF_003428375.1_ASM342837v1_genomic.fna	1.94414	60.5	1580	Homo sapiens_Infant feces
1632	Bifidobacterium animalis subsp. lactis	HN019	SAMN09684768	GCF_003606305.1_ASM360630v1_genomic.fna	1.93542	60.5	1571	NA
1633	Bifidobacterium animalis subsp. animalis	CNCM I-4602	SAMN08774047	GCF_003671995.1_ASM367199v1_genomic.fna	1.93269	60.5	1486	Homo sapiens
1634	Bifidobacterium animalis subsp. lactis BS 01	BS 01	SAMN00764905	GCF_000240765.1_BifAniBS01_1.0_genomic.fna	1.9326	60.5	1571	NA
1635	Bifidobacterium animalis subsp. lactis HN019	HN019	SAMN02469791	GCF_000172535.1_Blac_1.0_genomic.fna	1.91589	60.5	1563	NA
1636	Bifidobacterium animalis subsp. animalis	LMG 10508	SAMN02673424	GCF_000741485.1_Bifani_sub.ani_genomic.fna	1.91501	60.5	1454	rat_Rat feces
1637	Bifidobacterium animalis subsp. animalis IM386	IM386	SAMEA3158463	GCF_001039715.1_BAN2_genomic.fna	1.92569	60.5	1471	NA
1638	Bifidobacterium animalis subsp. lactis	646	SAMN05916063	GCF_001892925.1_ASM189292v1_genomic.fna	1.92329	60.5	1533	Homo sapiens
1639	Bifidobacterium animalis subsp. animalis	YL2	SAMN03854118	GCF_002221565.2_ASM222156v2_genomic.fna	2.02193	60.2	1565	Mus musculus
1640	Bifidobacterium animalis subsp. lactis BB-12	BB-12	SAMN07981101	GCA_002762435.1_ASM276243v1_genomic.fna	1.99659	59.6	1495	Probiotic Sachet
1641	Bifidobacterium animalis subsp. lactis	BM 25	SAMN08107561	GCF_002803775.1_ASM280377v1_genomic.fna	1.91906	60.5	1444	dairy product
1642	Bifidobacterium animalis subsp. lactis	LMG P-17502_1	SAMN07187788	GCF_002914815.1_ASM291481v1_genomic.fna	1.91729	60.5	1573	NA
1643	Bifidobacterium animalis subsp. lactis	LMG P-17502_2	SAMN07187789	GCF_002914895.1_ASM291489v1_genomic.fna	1.91649	60.5	1571	NA
1644	Bifidobacterium animalis subsp. lactis	DS27_2	SAMN08948999	GCF_003094775.1_ASM309477v1_genomic.fna	1.92047	60.5	1573	Homo sapiens_Commercial dietary supplements
1645	Bifidobacterium animalis subsp. lactis	DS24_2	SAMN08948998	GCF_003094815.1_ASM309481v1_genomic.fna	1.92495	60.5	1572	Homo sapiens_Commercial dietary supplements
1646	Bifidobacterium animalis subsp. lactis	DS23_2	SAMN08948997	GCF_003094835.1_ASM309483v1_genomic.fna	1.93413	60.5	1559	Homo sapiens_Commercial dietary supplements
1647	Bifidobacterium animalis	DS15_2	SAMN06464093	GCF_003094875.1_ASM309487v1_genomic.fna	1.91929	60.5	1569	Homo sapiens_Commercial dietary supplements
1648	Bifidobacterium animalis	DS11_2	SAMN06464092	GCF_003094895.1_ASM309489v1_genomic.fna	1.9205	60.5	1576	Homo sapiens_Commercial dietary supplements
1649	Bifidobacterium animalis subsp. lactis	CF3_2	SAMN08948996	GCF_003094915.1_ASM309491v1_genomic.fna	1.97324	60.6	1552	Homo sapiens_Cultured Food
1650	Bifidobacterium animalis subsp. lactis	DS28_2	SAMN08949000	GCF_003095015.1_ASM309501v1_genomic.fna	1.9188	60.5	1566	Homo sapiens_Commercial dietary supplements
1651	Bifidobacterium animalis	DS2_2	SAMN06464094	GCF_003095075.1_ASM309507v1_genomic.fna	1.91686	60.5	1564	Homo sapiens_Commercial dietary supplements
1652	Bifidobacterium animalis	DS1_2	SAMN06464091	GCF_003095115.1_ASM309511v1_genomic.fna	1.92058	60.5	1577	Homo sapiens_Commercial dietary supplements
1653	Bifidobacterium animalis	Bifido_08	SAMEA51820918	GCF_900157045.1_Bifido_08_v1_genomic.fna	1.95436	60.4	1583	Homo sapiens
1654	Bifidobacterium animalis	Bifido_11	SAMEA51823168	GCF_900157135.1_Bifido_11_v1_genomic.fna	1.93843	60.4	1582	Homo sapiens
1655	Bifidobacterium animalis subsp. lactis CECT 8145	CECT 8145	SAMEA3138972	GCF_000612705.1_CECT8145_genomic.fna	1.95989	60.4	1569	NA
1656	Bifidobacterium animalis subsp. animalis MCC 1489	MCC 1489	SAMN03978810	GCF_001263835.1_ASM126383v1_genomic.fna	1.90992	60.5	1484	Guinea pig_feces
1657	Bifidobacterium animalis subsp. animalis MCC 0499	MCC 0499	SAMN03978809	GCF_001263865.1_ASM126386v1_genomic.fna	2.13378	60.2	1719	rat_feces
1658	Bifidobacterium animalis subsp. lactis ATCC 27536	ATCC 27536	SAMN03978807	GCF_001263975.1_ASM126397v1_genomic.fna	1.91245	60.5	1569	chicken_feces
1659	Bifidobacterium animalis subsp. lactis ATCC 27674	ATCC 27674	SAMN03978808	GCF_001263985.1_ASM126398v1_genomic.fna	1.91238	60.5	1569	rabbit_feces
1660	Bifidobacterium animalis subsp. lactis ATCC 27673	ATCC 27673	SAMN03978811	GCF_001264015.1_ASM126401v1_genomic.fna	1.93714	60.6	1560	sewage
1661	Bifidobacterium animalis subsp. animalis ATCC 27672	ATCC 27672	SAMN03978812	GCF_001264055.1_ASM126405v1_genomic.fna	1.99016	60.1	1530	rat_feces
1662	Bifidobacterium animalis	DS20_2	SAMN06464095	GCF_003095055.1_ASM309505v1_genomic.fna	1.9289	60.4	1574	Homo sapiens_Commercial dietary supplements
1663	Bifidobacterium animalis	TF04-14	SAMN09736869	GCF_003438565.1_ASM343856v1_genomic.fna	1.91757	60.5	1573	Homo sapiens_feces
1664	Bifidobacterium animalis	OM05-7AA	SAMN09736809	GCF_003438945.1_ASM343894v1_genomic.fna	1.91678	60.5	1567	Homo sapiens_feces
1665	Bifidobacterium animalis subsp. animalis MCC 0483	MCC 0483	SAMN03978806	GCF_001263945.1_ASM126394v1_genomic.fna	2.17604	60.1	1750	rat_feces

## Sheet: Table S2
Table S2	The information on six abnormal genomes of Lactobacillus and Bifidobacterium strains
ID	Strain in NCBI	Coverage to reference genomea	Possible true classificationb
1	L. acidophilus NCTC13721	0.34	L. crispatus
2	L. plantarum MPL16	0.63	L. paraplantarum
3	L. plantarum EGD-AQ4	0.37	L. pentosus
4	B. bifidum NCTC10471	0.2	B. breve
5	L. delbrueckii Lacto_22L	0.31	Not assigned
aRespective reference genome: L. acidophilus DSM 20079, L. plantarum WCFS1, B. bifidum ATCC 29521, and L. delbrueckii ATCC 11842.
bServeral segments of each genome were selected to conduct blast analysis against Nucleotide collection (nr/nt) in NCBI database, searching for possible true classification.

## Sheet: Table S3
Table S3	The information of sequences used in phylogenetic reconstruction of BSH genes
gene_ID after Prokka annoation	Tree_leaf_name	Sequence length(bp)
GCF_000182605.1_ASM18260v1_01543	BSH-T0_Clostridium_butyricum_E4_str._BoNT_E_BL5262	990
GCF_000158375.2_Clostridium_sp_7_2_43FAA_V2_02978	BSH-T0_Clostridium_sp._7_2_43FAA	993
GCF_000154445.1_ASM15444v1_02475	BSH-T0_Intestinibacter_bartlettii_DSM_16795	987
GCF_000382085.1_ASM38208v1_00272	BSH-T1_[Eubacterium]_siraeum_DSM_15702	975
GCF_000173795.1_ASM17379v1_02246	BSH-T1_Catenibacterium_mitsuokai_DSM_15897	975
GCF_000154245.1_ASM15424v1_02114	BSH-T1_Clostridium_sp._L2-50	975
GCF_000154545.1_ASM15454v1_02459	BSH-T1_Clostridium_sp._SS2/1	972
GCF_000154065.1_ASM15406v1_01793	BSH-T1_Dorea_longicatena_DSM_13814	978
GCF_000156655.1_ASM15665v1_00072	BSH-T1_Holdemanella_biformis_DSM_3989	951
GCF_000179335.1_ASM17933v1_01074	BSH-T1_Peptoniphilus_sp._oral_taxon_836_str._F0141	978
GCF_000168475.1_ASM16847v1_02573	BSH-T2_Listeria_monocytogenes_FSL_J2-071	1011
GCF_000021185.1_ASM2118v1_00504	BSH-T2_Listeria_monocytogenes_HCC23	1011
GCF_000168635.2_ASM16863v2_02117	BSH-T2_Listeria_monocytogenes_J0161	978
GCF_000146405.1_ASM14640v1_00655	BSH-T2_Streptococcus_equinus_ATCC_700338	981
GCF_000146525.1_ASM14652v1_00812	BSH-T2_Streptococcus_gallolyticus_subsp._gallolyticus_TX20005	981
GCF_000154985.1_ASM15498v1_00524	BSH-T2_Streptococcus_infantarius_subsp._infantarius_ATCC_BAA-102	978
GCF_000161915.2_Lacto_cris_MV-1A-US_V2_00115	BSH-T3_Lactobacillus_crispatus_MV-1A-US	978
GCF_000159415.1_ASM15941v1_01864	BSH-T3_Lactobacillus_ultunensis_DSM_16047	978
GCF_000154085.1_ASM15408v1_00676	BSH-T4_Bifidobacterium_adolescentis_L2-32	951
GCF_000092765.1_ASM9276v1_00856	BSH-T4_Bifidobacterium_animalis_subsp.lactis_V9	945
GCF_000155395.1_ASM15539v1_01343	BSH-T4_Bifidobacterium_bifidum_NCIMB_41171	951
GCF_000158015.1_ASM15801v1_01810	BSH-T4_Bifidobacterium_breve_DSM_20213=JCM_1192	954
GCF_000020425.1_ASM2042v1_01534	BSH-T4_Bifidobacterium_longum_subsp.infantis_ATCC_15697	954
GCF_000155415.1_ASM15541v1_01368	BSH-T4_Bifidobacterium_longum_subsp.infantis_CCUG_52486	954
GCF_000003135.1_ASM313v1_01131	BSH-T4_Bifidobacterium_longum_subsp.longum_ATCC_55813	954
GCF_000092325.1_ASM9232v1_00966	BSH-T4_Bifidobacterium_longum_subsp.longum_JDM301	954
GCF_000154845.1_ASM15484v1_00317	BSH-T5_Bacteroides_coprocola_DSM_17136	1104
GCF_000187895.1_ASM18789v1_00984	BSH-T5_Bacteroides_plebeius_DSM_17135	1083
GCF_000158195.2_Fuso_mor_ATCC9817_V2_01081	BSH-T5_Fusobacterium_mortiferum_ATCC_9817	1101
GCF_003019655.1_ASM301965v1_00418	BSH-T5_Fusobacterium_varium_ATCC_27725	1104
GCF_000154525.1_ASM15452v1_02320	BSH-T6_Bacteroides_stercoris_ATCC_43183	1059
GCF_000072485.1_ASM7248v1_02093	BSH-T6_Stenotrophomonas_maltophilia_K279a	1053
GCF_000156035.2_ASM15603v2_00266	BSH-T7_Tyzzerella_nexilis_DSM_1787	978
GCA_000219475.3_ASM21947v3_00903	gene0001_L.johnsonii	981
GCA_000219475.3_ASM21947v3_01071	gene0002_L.johnsonii	978
GCA_000219475.3_ASM21947v3_00090	gene0003_L.johnsonii	951
GCA_000604145.1_LbplWHE92v1.0_02955	gene0004_L.plantarum	987
GCA_001010255.1_ASM101025v1_05957	gene0005_L.plantarum	1056
GCA_001010255.1_ASM101025v1_03695	gene0006_L.plantarum	1017
GCA_001010255.1_ASM101025v1_03433	gene0007_L.plantarum	975
GCA_001063295.1_ASM106329v1_04812	gene0008_L.rhamnosus	1017
GCA_001063295.1_ASM106329v1_02437	gene0009_L.rhamnosus	1017
GCA_001063485.1_ASM106348v1_01884	gene0010_L.gasseri	981
GCA_001063485.1_ASM106348v1_01383	gene0011_L.gasseri	978
GCA_001576865.1_ASM157686v1_01088	gene0012_B.bifidum	951
GCA_001576955.1_ASM157695v1_00385	gene0013_B.longum	954
GCA_001657245.1_ASM165724v1_00225	gene0014_L.rhamnosus	1017
GCA_001700485.1_ASM170048v1_00848	gene0015_L.crispatus	951
GCA_002025085.1_ASM202508v1_00037	gene0016_L.rhamnosus	1017
GCA_002028365.1_ASM202836v1_01519	gene0017_L.plantarum	1017
GCA_002028365.1_ASM202836v1_01798	gene0018_L.plantarum	987
GCA_002072085.1_ASM207208v1_00026	gene0019_L.fermentum	978
GCA_002079655.1_ASM207965v1_00535	gene0020_L.salivarius	978
GCA_002299755.1_ASM229975v1_00867	gene0021_L.reuteri	978
GCA_002299755.1_ASM229975v1_01227	gene0022_L.reuteri	978
GCA_002311145.1_ASM231114v1_00237	gene0023_L.johnsonii	981
GCA_002311145.1_ASM231114v1_00429	gene0024_L.johnsonii	978
GCA_002311145.1_ASM231114v1_00363	gene0025_L.johnsonii	951
GCA_002311195.1_ASM231119v1_01213	gene0026_L.johnsonii	981
GCA_002311195.1_ASM231119v1_00575	gene0027_L.johnsonii	978
GCA_002311195.1_ASM231119v1_00323	gene0028_L.johnsonii	951
GCA_002311225.1_ASM231122v1_00701	gene0029_L.johnsonii	981
GCA_002311225.1_ASM231122v1_00315	gene0030_L.johnsonii	978
GCA_002311225.1_ASM231122v1_01034	gene0031_L.johnsonii	951
GCA_002311255.1_ASM231125v1_01479	gene0032_L.johnsonii	981
GCA_002311255.1_ASM231125v1_00300	gene0033_L.johnsonii	978
GCA_002311255.1_ASM231125v1_01164	gene0034_L.johnsonii	951
GCA_002311795.1_ASM231179v1_00593	gene0035_L.johnsonii	951
GCA_002398245.1_ASM239824v1_02312	gene0036_L.plantarum	1017
GCA_002398245.1_ASM239824v1_02236	gene0037_L.plantarum	987
GCA_002398245.1_ASM239824v1_01926	gene0038_L.plantarum	975
GCA_002406765.1_ASM240676v1_01471	gene0039_L.paracasei	1017
GCA_002406785.1_ASM240678v1_00739	gene0040_L.rhamnosus	1017
GCA_002737775.1_ASM273777v1_02630	gene0041_L.plantarum	1017
GCA_002737775.1_ASM273777v1_01057	gene0042_L.plantarum	987
GCA_002737775.1_ASM273777v1_00385	gene0043_L.plantarum	975
GCA_002737835.1_ASM273783v1_00269	gene0044_L.plantarum	1017
GCA_002737835.1_ASM273783v1_01951	gene0045_L.plantarum	987
GCA_002737835.1_ASM273783v1_02092	gene0046_L.plantarum	975
GCA_002737905.1_ASM273790v1_01884	gene0047_L.plantarum	1017
GCA_002737905.1_ASM273790v1_02566	gene0048_L.plantarum	987
GCA_002737905.1_ASM273790v1_02708	gene0049_L.plantarum	975
GCA_002737925.1_ASM273792v1_02515	gene0050_L.plantarum	1017
GCA_002737925.1_ASM273792v1_01166	gene0051_L.plantarum	987
GCA_002737925.1_ASM273792v1_00307	gene0052_L.plantarum	975
GCA_002737965.1_ASM273796v1_02847	gene0053_L.plantarum	1017
GCA_002737965.1_ASM273796v1_01136	gene0054_L.plantarum	987
GCA_002737965.1_ASM273796v1_00051	gene0055_L.plantarum	975
GCA_002737975.1_ASM273797v1_03089	gene0056_L.plantarum	1017
GCA_002737975.1_ASM273797v1_01883	gene0057_L.plantarum	987
GCA_002737975.1_ASM273797v1_03192	gene0058_L.plantarum	975
GCA_002738045.1_ASM273804v1_01594	gene0059_L.plantarum	1017
GCA_002738045.1_ASM273804v1_01043	gene0060_L.plantarum	987
GCA_002738045.1_ASM273804v1_00384	gene0061_L.plantarum	975
GCA_002738065.1_ASM273806v1_01276	gene0062_L.plantarum	1017
GCA_002738065.1_ASM273806v1_02048	gene0063_L.plantarum	987
GCA_002738065.1_ASM273806v1_02630	gene0064_L.plantarum	975
GCA_002762435.1_ASM276243v1_00968	gene0065_B.animalis	945
GCA_002803395.1_ASM280339v1_00367	gene0066_L.johnsonii	981
GCA_002803395.1_ASM280339v1_01164	gene0067_L.johnsonii	978
GCA_002803395.1_ASM280339v1_01699	gene0068_L.johnsonii	951
GCA_002906095.1_ASM290609v1_03425	gene0069_L.plantarum	1005
GCA_002906095.1_ASM290609v1_02118	gene0070_L.plantarum	987
GCA_002906095.1_ASM290609v1_01817	gene0071_L.plantarum	975
GCA_003045645.1_ASM304564v1_00112	gene0072_L.plantarum	1017
GCA_003045645.1_ASM304564v1_02809	gene0073_L.plantarum	987
GCA_003045665.1_ASM304566v1_00288	gene0074_L.plantarum	1017
GCA_003045665.1_ASM304566v1_00018	gene0075_L.plantarum	987
GCA_003045665.1_ASM304566v1_00148	gene0076_L.plantarum	975
GCA_003045705.1_ASM304570v1_00096	gene0077_L.plantarum	1017
GCA_003045705.1_ASM304570v1_02709	gene0078_L.plantarum	987
GCA_003045725.1_ASM304572v1_00105	gene0079_L.plantarum	1017
GCA_003045725.1_ASM304572v1_02849	gene0080_L.plantarum	987
GCA_003072625.1_ASM307262v1_00867	gene0081_L.reuteri	978
GCA_003175035.1_ASM317503v1_00437	gene0082_L.reuteri	978
GCA_003175085.1_ASM317508v1_00460	gene0083_L.reuteri	978
GCA_003175115.1_ASM317511v1_00484	gene0084_L.reuteri	978
GCA_003288195.1_ASM328819v1_01039	gene0085_L.sakei	993
GCA_003343585.1_ASM334358v1_00905	gene0086_L.fermentum	978
GCA_003343585.1_ASM334358v1_00045	gene0087_L.fermentum	978
GCA_003347445.1_ASM334744v1_00236	gene0088_L.plantarum	1017
GCA_003347445.1_ASM334744v1_01591	gene0089_L.plantarum	987
GCA_003347445.1_ASM334744v1_00075	gene0090_L.plantarum	975
GCA_003352825.1_ASM335282v1_03027	gene0091_L.rhamnosus	1017
GCA_003370155.1_ASM337015v1_00520	gene0092_B.breve	954
GCA_003370195.1_ASM337019v1_02061	gene0093_B.breve	954
GCA_003465085.1_ASM346508v1_01910	gene0094_L.fermentum	978
GCA_003473345.1_ASM347334v1_01130	gene0095_B.adolescentis	951
GCA_003474045.1_ASM347404v1_00675	gene0096_B.bifidum	951
GCA_003503615.1_ASM350361v1_00786	gene0097_L.johnsonii	981
GCA_003503615.1_ASM350361v1_00024	gene0098_L.johnsonii	951
GCA_003573955.1_ASM357395v1_01796	gene0099_B.bifidum	951
GCA_003597635.1_ASM359763v1_02253	gene0100_L.plantarum	1017
GCA_003597635.1_ASM359763v1_02022	gene0101_L.plantarum	987
GCA_003597635.1_ASM359763v1_02139	gene0102_L.plantarum	975
GCA_003627255.1_ASM362725v1_01468	gene0103_L.paracasei	1017
GCA_003710225.1_ASM371022v1_01180	gene0104_L.fermentum	978
GCA_003712275.1_ASM371227v1_00305	gene0105_L.paracasei	1017
GCA_003712325.1_ASM371232v1_00351	gene0106_L.paracasei	1017
GCA_003712385.1_ASM371238v1_00369	gene0107_L.paracasei	1017
GCA_003712445.1_ASM371244v1_00376	gene0108_L.paracasei	1017
GCA_003712505.1_ASM371250v1_02220	gene0109_L.paracasei	1017
GCA_003712525.1_ASM371252v1_02181	gene0110_L.paracasei	1017
GCA_003712585.1_ASM371258v1_00324	gene0111_L.paracasei	1017
GCA_003712645.1_ASM371264v1_00148	gene0112_L.paracasei	1017
GCA_003712795.1_ASM371279v1_00150	gene0113_L.paracasei	1017
GCA_003712825.1_ASM371282v1_00453	gene0114_L.paracasei	1017
GCA_003712875.1_ASM371287v1_02144	gene0115_L.paracasei	1017
GCA_003712925.1_ASM371292v1_00401	gene0116_L.paracasei	1017
GCA_003712965.1_ASM371296v1_00426	gene0117_L.paracasei	1017
GCA_003713005.1_ASM371300v1_00420	gene0118_L.paracasei	1017
GCA_003855655.1_ASM385565v1_00780	gene0119_L.fermentum	978
GCA_900452585.1_55064_C01_01091	gene0120_L.plantarum	1017
GCA_900452585.1_55064_C01_00741	gene0121_L.plantarum	987
GCF_000007525.1_ASM752v1_00497	gene0123_B.longum	954
GCF_000008065.1_ASM806v1_01258	gene0124_L.johnsonii	981
GCF_000008065.1_ASM806v1_01045	gene0125_L.johnsonii	978
GCF_000008065.1_ASM806v1_00061	gene0126_L.johnsonii	951
GCF_000008925.1_ASM892v1_00592	gene0127_L.salivarius	978
GCF_000008925.1_ASM892v1_01956	gene0128_L.salivarius	951
GCF_000008945.1_ASM894v1_00542	gene0129_B.longum	954
GCF_000010005.1_ASM1000v1_00813	gene0130_L.reuteri	978
GCF_000010145.1_ASM1014v1_00029	gene0131_L.fermentum	978
GCF_000010425.1_ASM1042v1_00929	gene0132_B.adolescentis	951
GCF_000011045.1_ASM1104v1_00496	gene0133_L.rhamnosus	1017
GCF_000011985.1_ASM1198v1_00912	gene0134_L.acidophilus	978
GCF_000011985.1_ASM1198v1_01085	gene0135_L.acidophilus	978
GCF_000014425.1_ASM1442v1_00962	gene0136_L.gasseri	978
GCF_000014425.1_ASM1442v1_00053	gene0137_L.gasseri	951
GCF_000014525.1_ASM1452v1_00404	gene0138_L.paracasei	987
GCF_000016825.1_ASM1682v1_00807	gene0139_L.reuteri	978
GCF_000019245.4_ASM1924v3_00423	gene0140_L.paracasei	1017
GCF_000021425.1_ASM2142v1_01453	gene0142_B.animalis	945
GCF_000022705.1_ASM2270v1_00858	gene0143_B.animalis	945
GCF_000022965.1_ASM2296v1_00859	gene0144_B.animalis	945
GCF_000023085.1_ASM2308v1_00078	gene0145_L.plantarum	1017
GCF_000023085.1_ASM2308v1_02798	gene0146_L.plantarum	987
GCF_000023085.1_ASM2308v1_02927	gene0147_L.plantarum	975
GCF_000025245.1_ASM2524v1_01358	gene0148_B.animalis	945
GCF_000026065.1_ASM2606v1_00204	gene0149_L.sakei	999
GCF_000026485.1_ASM2648v1_00478	gene0150_L.casei	1017
GCF_000026505.1_ASM2650v1_00498	gene0151_L.rhamnosus	1017
GCF_000026525.1_ASM2652v1_00483	gene0152_L.rhamnosus	1017
GCF_000091405.1_ASM9140v1_00055	gene0153_L.johnsonii	951
GCF_000091765.1_ASM9176v1_00944	gene0154_L.crispatus	978
GCF_000143435.1_ASM14343v1_00608	gene0157_L.salivarius	978
GCF_000143745.1_ASM14374v1_01464	gene0158_L.plantarum	1017
GCF_000143745.1_ASM14374v1_02615	gene0159_L.plantarum	987
GCF_000143745.1_ASM14374v1_02749	gene0160_L.plantarum	975
GCF_000148815.2_ASM14881v1_00059	gene0161_L.plantarum	1017
GCF_000148815.2_ASM14881v1_02852	gene0162_L.plantarum	987
GCF_000148815.2_ASM14881v1_02976	gene0163_L.plantarum	975
GCF_000155515.2_ASM15551v2_00429	gene0167_L.paracasei	1017
GCF_000155935.2_Lacto_gasseri_MV-22_V2_00934	gene0168_L.gasseri	978
GCF_000155935.2_Lacto_gasseri_MV-22_V2_01976	gene0169_L.gasseri	951
GCF_000159215.1_ASM15921v1_01091	gene0171_L.fermentum	978
GCF_000159355.1_ASM15935v1_01483	gene0172_L.johnsonii	981
GCF_000159355.1_ASM15935v1_00635	gene0173_L.johnsonii	951
GCF_000159395.1_ASM15939v1_00795	gene0174_L.salivarius	978
GCF_000159395.1_ASM15939v1_01710	gene0175_L.salivarius	975
GCF_000159475.2_ASM15947v2_01345	gene0176_L.reuteri	978
GCF_000159495.1_ASM15949v1_01670	gene0177_L.paracasei	1017
GCF_000159715.1_ASM15971v1_01247	gene0178_L.acidophilus	978
GCF_000159715.1_ASM15971v1_01456	gene0179_L.acidophilus	978
GCF_000160175.1_ASM16017v1_00924	gene0180_L.rhamnosus	1017
GCF_000160515.1_ASM16051v1_01707	gene0181_L.crispatus	978
GCF_000160715.1_ASM16071v1_00631	gene0182_L.reuteri	978
GCF_000161915.2_Lacto_cris_MV-1A-US_V2_00115	gene0183_L.crispatus	978
GCF_000162255.1_ASM16225v1_01329	gene0184_L.crispatus	978
GCF_000162395.1_ASM16239v1_01548	gene0185_L.fermentum	978
GCF_000164965.1_ASM16496v1_00902	gene0186_B.bifidum	951
GCF_000165885.1_ASM16588v1_00526	gene0187_L.crispatus	978
GCF_000165905.1_ASM16590v1_00869	gene0188_B.bifidum	951
GCF_000166315.1_ASM16631v1_00548	gene0189_B.longum	954
GCF_000166895.2_ASM16689v2_01779	gene0190_B.longum	954
GCF_000168255.1_ASM16825v1_00046	gene0191_L.reuteri	978
GCF_000172535.1_Blac_1.0_01397	gene0192_B.animalis	945
GCF_000173255.4_ASM17325v2_01042	gene0193_L.rhamnosus	1017
GCF_000175055.1_ASM17505v1_00084	gene0194_L.gasseri	978
GCF_000175055.1_ASM17505v1_01306	gene0195_L.gasseri	951
GCF_000176975.2_ASM17697v2_01996	gene0196_L.crispatus	978
GCF_000176995.2_ASM17699v2_00385	gene0197_L.gasseri	978
GCF_000176995.2_ASM17699v2_01356	gene0198_L.gasseri	951
GCF_000177035.2_ASM17703v2_00391	gene0199_L.gasseri	978
GCF_000177035.2_ASM17703v2_01503	gene0200_L.gasseri	951
GCF_000177415.1_ASM17741v1_00866	gene0201_L.gasseri	978
GCF_000177415.1_ASM17741v1_00221	gene0202_L.gasseri	951
GCF_000177575.1_ASM17757v1_00074	gene0203_L.crispatus	978
GCF_000179435.1_ASM17943v1_01428	gene0204_L.reuteri	978
GCF_000179455.1_ASM17945v1_00190	gene0205_L.reuteri	978
GCF_000179475.1_ASM17947v1_01619	gene0206_L.salivarius	978
GCF_000182835.1_ASM18283v1_00880	gene0207_L.delbrueckii	975
GCF_000185665.1_ASM18566v1_01575	gene0208_B.longum	954
GCF_000194765.1_ASM19476v1_00475	gene0209_L.paracasei	1017
GCF_000194785.1_ASM19478v1_00478	gene0210_L.paracasei	1017
GCF_000196555.1_ASM19655v1_00851	gene0211_B.longum	954
GCF_000196575.1_ASM19657v1_00983	gene0212_B.longum	954
GCF_000203855.3_ASM20385v3_00056	gene0213_L.plantarum	1017
GCF_000203855.3_ASM20385v3_02882	gene0214_L.plantarum	987
GCF_000203855.3_ASM20385v3_03033	gene0215_L.plantarum	975
GCF_000204985.1_ASM20498v1_00887	gene0216_L.johnsonii	981
GCF_000204985.1_ASM20498v1_01079	gene0217_L.johnsonii	978
GCF_000204985.1_ASM20498v1_00082	gene0218_L.johnsonii	951
GCF_000210515.1_ASM21051v1_00031	gene0219_L.fermentum	978
GCF_000210755.1_ASM21075v1_01006	gene0220_B.longum	954
GCF_000213865.1_ASM21386v1_00885	gene0221_B.breve	954
GCF_000215465.1_ASM21546v2_01343	gene0222_L.salivarius	978
GCF_000215465.1_ASM21546v2_00029	gene0223_L.salivarius	975
GCF_000217735.1_ASM21773v2_00724	gene0224_L.salivarius	978
GCF_000217735.1_ASM21773v2_00221	gene0225_L.salivarius	975
GCF_000219455.1_ASM21945v1_01045	gene0226_B.longum	954
GCF_000220135.1_ASM22013v1_01642	gene0227_B.breve	1002
GCF_000220135.1_ASM22013v1_01061	gene0228_B.breve	954
GCF_000220885.1_ASM22088v1_00858	gene0229_B.animalis	945
GCF_000224965.2_ASM22496v2_00857	gene0230_B.animalis	945
GCF_000226175.1_ASM22617v2_00011	gene0231_B.breve	1002
GCF_000226175.1_ASM22617v2_00349	gene0232_B.breve	954
GCF_000226235.1_ASM22623v1_01323	gene0233_L.rhamnosus	1017
GCF_000233755.1_ASM23375v1_00484	gene0234_L.rhamnosus	1017
GCF_000235785.1_ASM23578v2_00933	gene0235_L.rhamnosus	1017
GCF_000235865.1_ASM23586v1_00038	gene0236_L.rhamnosus	1017
GCF_000236455.2_ASM23645v2_01225	gene0237_L.reuteri	978
GCF_000240765.1_BifAniBS01_1.0_00903	gene0238_B.animalis	945
GCF_000247735.1_ASM24773v2_02240	gene0239_L.plantarum	1017
GCF_000247735.1_ASM24773v2_02819	gene0240_L.plantarum	987
GCF_000247735.1_ASM24773v2_02952	gene0241_L.plantarum	975
GCF_000247755.1_ASM24775v2_00253	gene0242_B.breve	954
GCF_000260335.1_ASM26033v1_01556	gene0243_L.salivarius	978
GCF_000260335.1_ASM26033v1_00116	gene0244_L.salivarius	975
GCF_000260715.1_ASM26071v1_00880	gene0245_B.animalis	945
GCF_000261205.1_Blongum22Bv1.0_01260	gene0246_B.longum	954
GCF_000261225.1_Blongum35Bv1.0_00190	gene0247_B.longum	951
GCF_000261245.1_Blongum16Bv1.0_01873	gene0248_B.longum	954
GCF_000261265.1_Blongum44Bv1.0_01178	gene0249_B.longum	954
GCF_000265095.1_ASM26509v1_00853	gene0250_B.bifidum	951
GCF_000269965.1_ASM26996v1_01533	gene0251_B.longum	954
GCF_000273525.1_PB_Bifi_bifi_NCIMB_41171_V1_00693	gene0252_B.bifidum	951
GCF_000277325.1_ASM27732v1_00859	gene0253_B.animalis	945
GCF_000277345.1_ASM27734v1_00857	gene0254_B.animalis	945
GCF_000283135.1_ASM28313v1_00220	gene0255_L.gasseri	978
GCF_000283135.1_ASM28313v1_01823	gene0256_L.gasseri	951
GCF_000299595.1_ASM29959v1_01017	gene0257_B.bifidum	951
GCF_000300215.1_ASM30021v1_00072	gene0258_B.bifidum	951
GCF_000301115.1_Lact_cris_FB049-03_V1_00053	gene0259_L.crispatus	978
GCF_000301135.1_Lact_cris_FB077-07_V1_00943	gene0260_L.crispatus	978
GCF_000309565.2_ASM30956v2_00432	gene0261_L.casei	1017
GCF_000309585.1_ASM30958v1_00512	gene0262_L.casei	1017
GCF_000309605.1_ASM30960v1_00555	gene0263_L.paracasei	1017
GCF_000309625.1_ASM30962v1_00450	gene0264_L.casei	1017
GCF_000309645.1_ASM30964v1_00291	gene0265_L.paracasei	1017
GCF_000309665.1_ASM30966v1_00492	gene0266_L.paracasei	1017
GCF_000309685.1_ASM30968v1_00470	gene0267_L.paracasei	1017
GCF_000309705.1_ASM30970v1_00458	gene0268_L.paracasei	1017
GCF_000309725.1_ASM30972v1_00395	gene0269_L.paracasei	1017
GCF_000309745.1_ASM30974v1_00453	gene0270_L.casei	1017
GCF_000309765.1_ASM30976v1_00434	gene0271_L.paracasei	1017
GCF_000309785.1_ASM30978v1_00475	gene0272_L.paracasei	1017
GCF_000311945.1_ASM31194v1_00186	gene0273_L.rhamnosus	1017
GCF_000311965.1_ASM31196v1_01023	gene0274_L.rhamnosus	1017
GCF_000318035.1_ASM31803v1_00491	gene0275_L.casei	1017
GCF_000338115.2_ASM33811v2_00279	gene0276_L.plantarum	1017
GCF_000338115.2_ASM33811v2_00023	gene0277_L.plantarum	987
GCF_000338115.2_ASM33811v2_00147	gene0278_L.plantarum	975
GCF_000347515.1_Assemblage_de_novo_02236	gene0279_L.plantarum	1017
GCF_000347515.1_Assemblage_de_novo_01273	gene0280_L.plantarum	987
GCF_000376145.1_ASM37614v1_01163	gene0281_L.casei	1017
GCF_000388095.2_LcY_assembly050913_00479	gene0282_L.paracasei	1017
GCF_000389675.2_ASM38967v2_00908	gene0283_L.acidophilus	978
GCF_000389675.2_ASM38967v2_01080	gene0284_L.acidophilus	978
GCF_000392485.3_ASM39248v2_00056	gene0285_L.plantarum	1017
GCF_000392485.3_ASM39248v2_02737	gene0286_L.plantarum	987
GCF_000397165.1_ASM39716v1_00030	gene0287_L.fermentum	978
GCF_000400585.1_LcA_0213_00478	gene0288_L.paracasei	1017
GCF_000409815.1_Lpp230.v.1_00676	gene0289_L.paracasei	1017
GCF_000409835.1_Lpl7v.1_01560	gene0290_L.paracasei	1017
GCF_000409855.1_Lpp122.v.1_00975	gene0291_L.paracasei	1017
GCF_000409875.1_Lpp46.v.1_00880	gene0292_L.paracasei	1017
GCF_000409895.1_Lpp226.v.1_01292	gene0293_L.paracasei	1017
GCF_000409935.1_L.paracasei_Lpp120.v.1_00291	gene0294_L.paracasei	1017
GCF_000409955.1_L.paracasei_Lpp223.v.1_00873	gene0295_L.paracasei	1017
GCF_000409995.1_ASM40999v1_00071	gene0296_L.paracasei	1017
GCF_000410015.1_ASM41001v1_00843	gene0297_L.paracasei	1017
GCF_000410035.1_ASM41003v1_00693	gene0298_L.paracasei	1017
GCF_000410055.1_ASM41005v1_00849	gene0299_L.paracasei	1017
GCF_000410075.1_ASM41007v1_01287	gene0300_L.paracasei	1017
GCF_000410095.1_ASM41009v1_02484	gene0301_L.paracasei	1017
GCF_000410115.1_ASM41011v1_01132	gene0302_L.paracasei	1017
GCF_000410135.1_Lpp17.v.1_02253	gene0303_L.paracasei	1017
GCF_000410155.1_L.paracasei_Lpp22.v.1_01257	gene0304_L.paracasei	1017
GCF_000410175.1_L.paracasei_Lpp225.v.1_00587	gene0305_L.paracasei	1017
GCF_000410195.1_ASM41019v1_00057	gene0306_L.paracasei	1017
GCF_000410215.1_ASM41021v1_00936	gene0307_L.paracasei	1017
GCF_000410235.1_ASM41023v1_00880	gene0308_L.paracasei	1017
GCF_000410255.1_ASM41025v1_00242	gene0309_L.paracasei	1017
GCF_000410275.1_ASM41027v1_02073	gene0310_L.paracasei	1017
GCF_000410295.1_ASM41029v1_02083	gene0311_L.paracasei	1017
GCF_000410315.1_ASM41031v1_02568	gene0312_L.paracasei	1017
GCF_000410335.1_ASM41033v1_00447	gene0313_L.paracasei	1017
GCF_000410375.1_ASM41037v1_01598	gene0314_L.paracasei	1017
GCF_000410395.1_ASM41039v1_00593	gene0315_L.paracasei	1017
GCF_000410415.1_ASM41041v1_00776	gene0316_L.paracasei	1017
GCF_000410435.1_ASM41043v1_00944	gene0317_L.paracasei	1017
GCF_000410455.1_ASM41045v1_00792	gene0318_L.paracasei	1017
GCF_000410475.1_ASM41047v1_01243	gene0319_L.paracasei	1017
GCF_000410495.1_ASM41049v1_00598	gene0320_L.paracasei	930
GCF_000410595.1_ASM41059v1_00558	gene0321_B.longum	954
GCF_000410795.1_LplantarumLP882.0_01062	gene0322_L.plantarum	1017
GCF_000410795.1_LplantarumLP882.0_02279	gene0323_L.plantarum	987
GCF_000410795.1_LplantarumLP882.0_00263	gene0324_L.plantarum	975
GCF_000410995.1_ASM41099v1_01206	gene0325_L.reuteri	978
GCF_000411435.1_Bifi_brev_HPH0326_V1_01851	gene0326_B.breve	954
GCF_000412205.1_ASM41220v1_00068	gene0327_L.plantarum	1017
GCF_000412205.1_ASM41220v1_02707	gene0328_L.plantarum	987
GCF_000412205.1_ASM41220v1_02821	gene0329_L.plantarum	975
GCF_000414215.1_ASM41421v1_00859	gene0330_B.animalis	945
GCF_000414365.1_454ScaffoldContigs1505_02405	gene0331_L.rhamnosus	1017
GCF_000417005.1_ASM41700v1_00566	gene0332_L.fermentum	978
GCF_000418475.1_ASM41847v1_00447	gene0333_L.rhamnosus	1017
GCF_000418495.1_ASM41849v1_00489	gene0334_L.rhamnosus	1017
GCF_000418515.1_ASM41851v1_00495	gene0335_L.paracasei	1017
GCF_000421385.1_ASM42138v1_01339	gene0336_B.longum	954
GCF_000439275.1_ASM43927v1_00870	gene0337_L.reuteri	978
GCF_000439915.1_L.gasseri_2016_V1_00268	gene0338_L.gasseri	978
GCF_000439915.1_L.gasseri_2016_V1_01509	gene0339_L.gasseri	951
GCF_000442825.1_LaDSM20242V1_00539	gene0340_L.acidophilus	978
GCF_000442825.1_LaDSM20242V1_00748	gene0341_L.acidophilus	978
GCF_000442865.1_LaCIRM442V1_01090	gene0342_L.acidophilus	978
GCF_000442865.1_LaCIRM442V1_00918	gene0343_L.acidophilus	978
GCF_000466525.1_ASM46652v1_01831	gene0344_B.bifidum	951
GCF_000466545.1_ASM46654v1_01301	gene0345_B.breve	954
GCF_000466785.3_ASM46678v3_00035	gene0346_L.fermentum	978
GCF_000466845.1_ASM46684v1_01091	gene0347_L.plantarum	1017
GCF_000466845.1_ASM46684v1_01828	gene0348_L.plantarum	987
GCF_000466845.1_ASM46684v1_03014	gene0349_L.plantarum	975
GCF_000466905.2_ASM46690v2_02114	gene0350_L.plantarum	1017
GCF_000466905.2_ASM46690v2_01524	gene0351_L.plantarum	987
GCF_000469705.1_LaCIP7613V1_01199	gene0352_L.acidophilus	978
GCF_000469705.1_LaCIP7613V1_01376	gene0353_L.acidophilus	978
GCF_000469745.1_LaDSM9126V1_00755	gene0354_L.acidophilus	978
GCF_000469745.1_LaDSM9126V1_00546	gene0355_L.acidophilus	978
GCF_000469765.1_LaCIRM445V1_00916	gene0356_L.acidophilus	978
GCF_000469765.1_LaCIRM445V1_00707	gene0357_L.acidophilus	978
GCF_000471945.1_ASM47194v1_00903	gene0358_B.animalis	945
GCF_000472265.1_LF1_1.0_00030	gene0359_L.fermentum	978
GCF_000472345.1_ASM47234v1_02309	gene0360_L.casei	960
GCF_000473935.1_LP1_1.0_00056	gene0361_L.plantarum	1017
GCF_000473935.1_LP1_1.0_02547	gene0362_L.plantarum	987
GCF_000473935.1_LP1_1.0_02670	gene0363_L.plantarum	975
GCF_000474615.1_Lcasei5b_2.0_02113	gene0364_L.paracasei	1017
GCF_000474695.1_Lactobacillus_plantarum_WJL_genome_Assembly_02579	gene0365_L.plantarum	1017
GCF_000474695.1_Lactobacillus_plantarum_WJL_genome_Assembly_02835	gene0366_L.plantarum	987
GCF_000474695.1_Lactobacillus_plantarum_WJL_genome_Assembly_01279	gene0367_L.plantarum	975
GCF_000477515.1_Reference_Assembly_00329	gene0368_L.fermentum	957
GCF_000478525.1_blongD2957_01382	gene0369_B.longum	954
GCF_000478625.2_ASM47862v2_01847	gene0370_L.sakei	993
GCF_000496435.1_LfermNB22_1.0_00433	gene0371_L.fermentum	978
GCF_000497065.1_L.crispatus1.0_01063	gene0372_L.crispatus	978
GCF_000497735.1_BLONGv1.0_01002	gene0373_B.longum	954
GCF_000497795.1_50cell_lacAci39final_00059	gene0374_L.acidophilus	978
GCF_000497795.1_50cell_lacAci39final_01637	gene0375_L.acidophilus	978
GCF_000498675.1_ASM49867v1_00996	gene0376_L.johnsonii	978
GCF_000498675.1_ASM49867v1_00061	gene0377_L.johnsonii	951
GCF_000507045.1_Velvet_for_Version_1.2.03_of_the_Lactobacillus_plantarum_genome_00445	gene0378_L.plantarum	1017
GCF_000507045.1_Velvet_for_Version_1.2.03_of_the_Lactobacillus_plantarum_genome_00496	gene0379_L.plantarum	987
GCF_000507045.1_Velvet_for_Version_1.2.03_of_the_Lactobacillus_plantarum_genome_00049	gene0380_L.plantarum	975
GCF_000508405.1_Lac_rha231_00386	gene0381_L.rhamnosus	1017
GCF_000508845.1_ASM50884v1_02566	gene0382_L.paracasei	1017
GCF_000510825.1_ASM51082v1_01049	gene0383_L.casei	1017
GCF_000529385.1_Lsalivarius_cp400_02162	gene0384_L.salivarius	978
GCF_000529385.1_Lsalivarius_cp400_00140	gene0385_L.salivarius	975
GCF_000529385.1_Lsalivarius_cp400_02051	gene0386_L.salivarius	933
GCF_000568875.1_Mira_de-novo_assembly_00857	gene0387_B.breve	954
GCF_000568895.1_Mira_de-novo_assembly_00293	gene0388_B.breve	1002
GCF_000568895.1_Mira_de-novo_assembly_01281	gene0389_B.breve	954
GCF_000568955.1_ASM56895v1_01472	gene0390_B.breve	1002
GCF_000568955.1_ASM56895v1_00907	gene0391_B.breve	954
GCF_000568975.1_ASM56897v1_01046	gene0392_B.breve	954
GCF_000569015.1_ASM56901v1_01072	gene0393_B.breve	954
GCF_000569035.1_ASM56903v1_00958	gene0394_B.breve	954
GCF_000569055.1_ASM56905v1_01001	gene0395_B.breve	954
GCF_000569075.1_ASM56907v1_00982	gene0396_B.breve	954
GCF_000582665.1_ASM58266v1_00262	gene0397_L.paracasei	1017
GCF_000604105.1_ASM60410v1_00077	gene0398_L.plantarum	1017
GCF_000604105.1_ASM60410v1_02799	gene0399_L.plantarum	987
GCF_000604105.1_ASM60410v1_02928	gene0400_L.plantarum	975
GCF_000604365.1_LactobacillusPlantarum_00791	gene0401_L.plantarum	987
GCF_000604365.1_LactobacillusPlantarum_01254	gene0402_L.plantarum	975
GCF_000612705.1_CECT8145_00714	gene0403_B.animalis	945
GCF_000615125.1_ASM61512v1_01244	gene0404_L.gasseri	978
GCF_000615125.1_ASM61512v1_01459	gene0405_L.gasseri	951
GCF_000615165.1_ASM61516v1_01385	gene0406_L.acidophilus	978
GCF_000615165.1_ASM61516v1_01797	gene0407_L.acidophilus	978
GCF_000615205.1_ASM61520v1_01614	gene0408_L.casei	1017
GCF_000615325.1_ASM61532v1_02451	gene0409_L.plantarum	1017
GCF_000615325.1_ASM61532v1_02054	gene0410_L.plantarum	987
GCF_000615325.1_ASM61532v1_01913	gene0411_L.plantarum	975
GCF_000615365.1_ASM61536v1_01004	gene0412_L.sakei	999
GCF_000648755.1_LP_contig_00528	gene0413_L.plantarum	1017
GCF_000648755.1_LP_contig_00260	gene0414_L.plantarum	987
GCF_000687495.1_ASM68749v1_01617	gene0415_L.plantarum	1017
GCF_000687495.1_ASM68749v1_01870	gene0416_L.plantarum	987
GCF_000687495.1_ASM68749v1_01744	gene0417_L.plantarum	975
GCF_000695895.1_ASM69589v1_00858	gene0418_B.animalis	945
GCF_000699985.1_ASM69998v1_00827	gene0419_L.rhamnosus	1017
GCF_000702865.1_ASM70286v1_01079	gene0420_B.adolescentis	951
GCF_000712495.1_E800_01828	gene0421_L.rhamnosus	1017
GCF_000712505.1_PEL5_02678	gene0422_L.rhamnosus	1017
GCF_000712515.1_PEL6_02691	gene0423_L.rhamnosus	1017
GCF_000712555.1_LTH2584_02035	gene0424_L.reuteri	978
GCF_000712565.2_ASM71256v2_00644	gene0425_L.reuteri	978
GCF_000722535.2_ASM72253v2_01035	gene0426_L.reuteri	978
GCF_000730025.1_ASM73002v1_01624	gene0427_B.longum	954
GCF_000730035.1_ASM73003v1_01770	gene0428_B.longum	954
GCF_000730045.1_ASM73004v1_01187	gene0429_B.longum	954
GCF_000730055.1_ASM73005v1_00729	gene0430_B.longum	954
GCF_000730105.1_ASM73010v1_01076	gene0431_B.longum	954
GCF_000730125.1_ASM73012v1_00390	gene0432_B.longum	954
GCF_000730135.1_ASM73013v1_01262	gene0433_B.longum	954
GCF_000730205.1_ASM73020v1_00968	gene0434_B.longum	954
GCF_000731855.1_ASM73185v1_02903	gene0435_L.plantarum	987
GCF_000731855.1_ASM73185v1_03027	gene0436_L.plantarum	975
GCF_000735255.1_ASM73525v1_02536	gene0437_L.rhamnosus	1017
GCF_000737885.1_ASM73788v1_00958	gene0438_B.adolescentis	951
GCF_000741085.1_Bifbif_01391	gene0439_B.bifidum	951
GCF_000741125.1_Bifbre_01806	gene0440_B.breve	954
GCF_000741245.1_Biflon_sub.lon_00850	gene0441_B.longum	954
GCF_000741415.1_Bifste_00377	gene0442_B.adolescentis	951
GCF_000741485.1_Bifani_sub.ani_00750	gene0443_B.animalis	945
GCF_000741625.1_Biflon_sub.sui_00938	gene0444_B.longum	954
GCF_000743075.1_ASM74307v1_00251	gene0445_L.rhamnosus	1017
GCF_000743895.1_ASM74389v1_02978	gene0446_L.plantarum	1017
GCF_000743895.1_ASM74389v1_01939	gene0447_L.plantarum	987
GCF_000743895.1_ASM74389v1_00989	gene0448_L.plantarum	975
GCF_000758185.1_LTH5448_01818	gene0449_L.reuteri	978
GCF_000758365.1_ASM75836v1_00817	gene0450_L.salivarius	978
GCF_000758365.1_ASM75836v1_00586	gene0451_L.salivarius	978
GCF_000758365.1_ASM75836v1_02133	gene0452_L.salivarius	975
GCF_000762955.1_ASM76295v1_00060	gene0453_L.plantarum	1017
GCF_000762955.1_ASM76295v1_02816	gene0454_L.plantarum	987
GCF_000762955.1_ASM76295v1_02947	gene0455_L.plantarum	975
GCF_000764285.1_ASM76428v1_00199	gene0456_L.plantarum	1017
GCF_000764285.1_ASM76428v1_00516	gene0457_L.plantarum	987
GCF_000764285.1_ASM76428v1_00392	gene0458_L.plantarum	975
GCF_000771105.1_DSM-20088_00685	gene0459_B.longum	954
GCF_000771285.1_DSM-20211_00261	gene0460_B.longum	954
GCF_000771305.1_DSM-20213_01580	gene0461_B.breve	954
GCF_000771485.1_DSM-20456_01070	gene0462_B.bifidum	951
GCF_000771705.1_JCM-15918_01091	gene0463_B.adolescentis	951
GCF_000772485.1_ASM77248v1_00997	gene0464_B.longum	954
GCF_000784405.1_L31_02428	gene0465_L.rhamnosus	1017
GCF_000786175.1_ASM78617v1_01140	gene0466_B.longum	954
GCF_000786395.1_ASM78639v1_00930	gene0467_L.acidophilus	978
GCF_000786395.1_ASM78639v1_01107	gene0468_L.acidophilus	978
GCF_000801045.1_ASM80104v1_01271	gene0469_L.rhamnosus	999
GCF_000814485.1_ASM81448v1_00413	gene0470_L.rhamnosus	1017
GCF_000816205.1_ASM81620v1_00862	gene0471_B.animalis	945
GCF_000817045.1_ASM81704v1_00859	gene0472_B.animalis	945
GCF_000817995.1_ASM81799v1_00999	gene0473_B.adolescentis	951
GCF_000818055.1_ASM81805v1_00858	gene0474_B.animalis	945
GCF_000825005.1_BIC1206122787.V1_01580	gene0475_B.longum	954
GCF_000825025.1_BIC1307292462.V1_01591	gene0476_B.longum	954
GCF_000825045.1_BIC1401111250.V1_01587	gene0477_B.longum	954
GCF_000825065.1_BIC1401212621a.V1_01575	gene0478_B.longum	954
GCF_000825085.1_BIC1401212621b.V1_01604	gene0479_B.longum	954
GCF_000825105.1_BIB1401242951.V1_01574	gene0480_B.longum	954
GCF_000825125.1_BIB1401272845a.V1_01577	gene0481_B.longum	954
GCF_000825145.1_BIB1401272845b.V1_01570	gene0482_B.longum	954
GCF_000827145.1_ASM82714v1_01859	gene0483_L.paracasei	1017
GCF_000829035.1_ASM82903v1_00398	gene0484_L.paracasei	1017
GCF_000829055.1_ASM82905v1_00305	gene0485_L.casei	1017
GCF_000829295.1_ASM82929v1_00863	gene0486_B.longum	954
GCF_000830535.1_ASM83053v1_01842	gene0487_L.plantarum	987
GCF_000830535.1_ASM83053v1_01710	gene0488_L.plantarum	975
GCF_000931425.2_ASM93142v2_00060	gene0489_L.plantarum	1017
GCF_000931425.2_ASM93142v2_02871	gene0490_L.plantarum	987
GCF_000931425.2_ASM93142v2_03008	gene0491_L.plantarum	975
GCF_000932035.1_ASM93203v1_00224	gene0492_L.rhamnosus	1017
GCF_000934625.1_ASM93462v1_01079	gene0493_L.acidophilus	978
GCF_000934625.1_ASM93462v1_00906	gene0494_L.acidophilus	978
GCF_000949485.1_ASM94948v1_01686	gene0495_L.paracasei	1017
GCF_000956195.1_ASM95619v1_01266	gene0496_L.plantarum	987
GCF_000958485.1_ASM95848v1_02781	gene0497_L.paracasei	1017
GCF_000958505.1_ASM95850v1_02585	gene0498_L.paracasei	1017
GCF_000958525.1_ASM95852v1_00123	gene0499_L.paracasei	1017
GCF_000966475.1_ASM96647v1_00067	gene0500_L.plantarum	1017
GCF_000966475.1_ASM96647v1_02789	gene0501_L.plantarum	987
GCF_000966835.2_ASM96683v2_00031	gene0502_L.fermentum	978
GCF_001005625.1_ASM100562v1_01822	gene0503_L.rhamnosus	1017
GCF_001005695.1_ASM100569v1_02125	gene0504_L.plantarum	1017
GCF_001005695.1_ASM100569v1_01179	gene0505_L.plantarum	987
GCF_001005805.1_ASM100580v1_01933	gene0506_L.plantarum	1017
GCF_001005805.1_ASM100580v1_02259	gene0507_L.plantarum	987
GCF_001005805.1_ASM100580v1_02123	gene0508_L.plantarum	975
GCF_001010175.1_ASM101017v1_00912	gene0509_L.plantarum	1017
GCF_001010175.1_ASM101017v1_02726	gene0510_L.plantarum	987
GCF_001010175.1_ASM101017v1_02594	gene0511_L.plantarum	975
GCF_001010915.1_ASM101091v1_01480	gene0512_B.adolescentis	951
GCF_001011095.1_ASM101109v1_00584	gene0513_L.salivarius	978
GCF_001011095.1_ASM101109v1_01833	gene0514_L.salivarius	975
GCF_001013375.1_ASM101337v1_01532	gene0515_L.casei	1017
GCF_001020245.1_Bbif04v4_01402	gene0516_B.bifidum	951
GCF_001020255.1_Bbif02v4_01371	gene0517_B.bifidum	951
GCF_001020265.1_Bbif05v4_01332	gene0518_B.bifidum	951
GCF_001020275.1_Bbif07v4_01535	gene0519_B.bifidum	951
GCF_001020325.1_Bbif10v4_01344	gene0520_B.bifidum	951
GCF_001020335.1_Bbif08v4_01448	gene0521_B.bifidum	951
GCF_001020355.1_Bbif01v4_01617	gene0522_B.bifidum	951
GCF_001020375.1_Bbif03v4_01378	gene0523_B.bifidum	951
GCF_001020405.1_Bbif06v4_01321	gene0524_B.bifidum	951
GCF_001020415.1_Bbif09v4_01394	gene0525_B.bifidum	951
GCF_001025135.1_ASM102513v1_00880	gene0526_B.bifidum	951
GCF_001025175.1_ASM102517v1_00932	gene0527_B.breve	954
GCF_001039715.1_BAN2_01181	gene0528_B.animalis	945
GCF_001039735.1_LFE2_00111	gene0529_L.fermentum	978
GCF_001044015.1_ASM104401v1_00567	gene0530_L.rhamnosus	1017
GCF_001044025.1_ASM104402v1_02141	gene0531_L.rhamnosus	1017
GCF_001044075.1_ASM104407v1_02141	gene0532_L.rhamnosus	1017
GCF_001044405.1_ASM104440v1_02513	gene0533_L.rhamnosus	1017
GCF_001044415.1_ASM104441v1_02751	gene0534_L.rhamnosus	1017
GCF_001046835.1_ASM104683v1_00816	gene0535_L.reuteri	978
GCF_001050555.1_ASM105055v1_01078	gene0536_B.longum	954
GCF_001051015.2_ASM105101v2_00576	gene0537_B.longum	954
GCF_001062665.1_ASM106266v1_02558	gene0538_L.paracasei	1017
GCF_001062695.1_ASM106269v1_01525	gene0539_L.paracasei	1017
GCF_001062885.1_ASM106288v1_02308	gene0540_L.rhamnosus	1017
GCF_001062955.1_ASM106295v1_00798	gene0541_L.rhamnosus	1017
GCF_001063045.1_ASM106304v1_01478	gene0542_L.gasseri	978
GCF_001063045.1_ASM106304v1_00305	gene0543_L.gasseri	951
GCF_001063065.1_ASM106306v1_00247	gene0544_L.gasseri	978
GCF_001063065.1_ASM106306v1_00834	gene0545_L.gasseri	951
GCF_001063505.1_ASM106350v1_00103	gene0546_L.gasseri	981
GCF_001063505.1_ASM106350v1_00616	gene0547_L.gasseri	978
GCF_001063505.1_ASM106350v1_01796	gene0548_L.gasseri	951
GCF_001063655.1_ASM106365v1_01700	gene0549_L.rhamnosus	1017
GCF_001063855.1_ASM106385v1_01477	gene0550_L.salivarius	975
GCF_001064515.1_ASM106451v1_01876	gene0551_L.rhamnosus	999
GCF_001064785.1_ASM106478v1_00548	gene0552_L.rhamnosus	1017
GCF_001064985.1_ASM106498v1_00044	gene0553_L.gasseri	942
GCF_001065365.1_ASM106536v1_01807	gene0554_L.rhamnosus	1017
GCF_001066235.1_ASM106623v1_01699	gene0555_L.gasseri	978
GCF_001066235.1_ASM106623v1_01244	gene0556_L.gasseri	951
GCF_001066565.1_ASM106656v1_00268	gene0557_L.paracasei	1017
GCF_001066665.1_ASM106666v1_01103	gene0558_L.salivarius	978
GCF_001066695.1_ASM106669v1_00326	gene0559_L.casei	1017
GCF_001066715.1_ASM106671v1_00324	gene0560_L.rhamnosus	1017
GCF_001066975.1_ASM106697v1_00002	gene0561_L.rhamnosus	1017
GCF_001067025.1_ASM106702v1_00783	gene0562_L.rhamnosus	1017
GCF_001067215.1_ASM106721v1_02734	gene0563_L.rhamnosus	1017
GCF_001067265.1_ASM106726v1_01682	gene0564_L.salivarius	978
GCF_001067265.1_ASM106726v1_00336	gene0565_L.salivarius	975
GCF_001067335.1_ASM106733v1_02381	gene0566_L.rhamnosus	999
GCF_001067625.1_ASM106762v1_01086	gene0567_L.rhamnosus	999
GCF_001067885.1_ASM106788v1_02747	gene0568_L.rhamnosus	1017
GCF_001068015.1_ASM106801v1_01555	gene0569_L.rhamnosus	1017
GCF_001068045.1_ASM106804v1_02218	gene0570_L.rhamnosus	1017
GCF_001068195.1_ASM106819v1_00004	gene0571_L.rhamnosus	1017
GCF_001068215.1_ASM106821v1_01699	gene0572_L.rhamnosus	1017
GCF_001068345.1_ASM106834v1_01347	gene0573_L.gasseri	981
GCF_001068345.1_ASM106834v1_01548	gene0574_L.gasseri	978
GCF_001068345.1_ASM106834v1_00374	gene0575_L.gasseri	951
GCF_001076595.1_ASM107659v1_02964	gene0576_L.paracasei	1017
GCF_001076935.1_ASM107693v1_03019	gene0577_L.paracasei	1017
GCF_001077025.1_ASM107702v1_01520	gene0578_L.fermentum	978
GCF_001189355.1_assBREI4_01110	gene0579_B.breve	954
GCF_001190005.1_ASM119000v1_00913	gene0580_L.delbrueckii	975
GCF_001191565.1_ASM119156v1_00391	gene0581_L.paracasei	1017
GCF_001244395.1_ASM124439v1_00468	gene0582_L.paracasei	1017
GCF_001263835.1_ASM126383v1_00044	gene0583_B.animalis	945
GCF_001263845.1_ASM126384v1_00942	gene0584_B.breve	954
GCF_001263855.1_ASM126385v1_01883	gene0585_B.breve	954
GCF_001263865.1_ASM126386v1_00422	gene0586_B.animalis	945
GCF_001263915.1_ASM126391v1_01374	gene0587_B.breve	954
GCF_001263935.1_ASM126393v1_00019	gene0588_B.breve	954
GCF_001263945.1_ASM126394v1_00941	gene0589_B.animalis	945
GCF_001263975.1_ASM126397v1_00603	gene0590_B.animalis	945
GCF_001263985.1_ASM126398v1_00332	gene0591_B.animalis	945
GCF_001264015.1_ASM126401v1_00486	gene0592_B.animalis	945
GCF_001264035.1_ASM126403v1_00687	gene0593_B.breve	954
GCF_001264045.1_ASM126404v1_00901	gene0594_B.breve	954
GCF_001264055.1_ASM126405v1_00778	gene0595_B.animalis	945
GCF_001264095.1_ASM126409v1_01800	gene0596_B.breve	1002
GCF_001264095.1_ASM126409v1_00464	gene0597_B.breve	954
GCF_001264105.1_ASM126410v1_01400	gene0598_B.breve	954
GCF_001264135.1_ASM126413v1_01272	gene0599_B.breve	954
GCF_001264155.1_ASM126415v1_00297	gene0600_B.breve	954
GCF_001267905.1_ASM126790v1_02010	gene0601_L.plantarum	1017
GCF_001267905.1_ASM126790v1_00582	gene0602_L.plantarum	987
GCF_001267905.1_ASM126790v1_01698	gene0603_L.plantarum	975
GCF_001270785.1_ASM127078v1_01475	gene0604_L.johnsonii	981
GCF_001270785.1_ASM127078v1_00247	gene0605_L.johnsonii	951
GCF_001272315.2_ASM127231v2_02352	gene0606_L.plantarum	1017
GCF_001272315.2_ASM127231v2_02103	gene0607_L.plantarum	987
GCF_001272315.2_ASM127231v2_02227	gene0608_L.plantarum	975
GCF_001273585.1_ASM127358v1_02936	gene0609_L.plantarum	1017
GCF_001273585.1_ASM127358v1_00418	gene0610_L.plantarum	987
GCF_001273585.1_ASM127358v1_00752	gene0611_L.plantarum	975
GCF_001275745.1_assBLOI2_00575	gene0612_B.longum	954
GCF_001278015.1_ASM127801v1_00054	gene0613_L.plantarum	1017
GCF_001278015.1_ASM127801v1_02877	gene0614_L.plantarum	987
GCF_001278015.1_ASM127801v1_03013	gene0615_L.plantarum	975
GCF_001281305.1_ASM128130v1_01891	gene0616_B.longum	954
GCF_001281345.1_ASM128134v1_00896	gene0617_B.bifidum	951
GCF_001281425.1_ASM128142v1_00948	gene0618_B.breve	954
GCF_001293145.1_ASM129314v1_00939	gene0619_B.longum	954
GCF_001296095.1_ASM129609v1_02395	gene0620_L.plantarum	1017
GCF_001296095.1_ASM129609v1_02085	gene0621_L.plantarum	987
GCF_001296095.1_ASM129609v1_02210	gene0622_L.plantarum	975
GCF_001297025.1_ASM129702v1_01316	gene0623_L.fermentum	978
GCF_001297905.1_ASM129790v1_01639	gene0624_L.fermentum	978
GCF_001302645.1_ASM130264v1_01649	gene0625_L.plantarum	987
GCF_001307325.1_ASM130732v1_02246	gene0626_L.plantarum	1017
GCF_001307325.1_ASM130732v1_01905	gene0627_L.plantarum	987
GCF_001307325.1_ASM130732v1_02028	gene0628_L.plantarum	975
GCF_001308305.1_ASM130830v1_00355	gene0629_L.plantarum	1017
GCF_001308305.1_ASM130830v1_00040	gene0630_L.plantarum	987
GCF_001308305.1_ASM130830v1_00174	gene0631_L.plantarum	975
GCF_001311295.1_ASM131129v1_02819	gene0632_B.breve	954
GCF_001311685.1_ASM131168v1_03112	gene0633_L.crispatus	978
GCF_001331925.2_ASM133192v2_00056	gene0634_L.plantarum	1017
GCF_001331925.2_ASM133192v2_02798	gene0635_L.plantarum	987
GCF_001331925.2_ASM133192v2_02947	gene0636_L.plantarum	975
GCF_001368735.1_CECT8361_00316	gene0637_L.rhamnosus	1017
GCF_001368755.1_LF_newbler2.7_00105	gene0638_L.fermentum	978
GCF_001368775.1_LP_newbler2.7_02798	gene0639_L.plantarum	1017
GCF_001368775.1_LP_newbler2.7_02836	gene0640_L.plantarum	996
GCF_001368775.1_LP_newbler2.7_02399	gene0641_L.plantarum	987
GCF_001405355.1_13414_6_61_00313	gene0642_B.bifidum	951
GCF_001406215.1_13470_2_69_00145	gene0643_B.adolescentis	951
GCF_001406455.1_13414_6_8_00971	gene0644_B.adolescentis	951
GCF_001406735.1_13414_6_46_00239	gene0645_B.adolescentis	951
GCF_001433735.1_ASM143373v1_01196	gene0646_L.casei	987
GCF_001433895.1_ASM143389v1_00269	gene0647_L.acidophilus	978
GCF_001433895.1_ASM143389v1_00801	gene0648_L.acidophilus	978
GCF_001433975.1_ASM143397v1_00257	gene0649_L.johnsonii	981
GCF_001433975.1_ASM143397v1_00347	gene0650_L.johnsonii	951
GCF_001434005.1_ASM143400v1_01957	gene0651_L.crispatus	978
GCF_001434065.1_ASM143406v1_01260	gene0652_L.sakei	993
GCF_001434175.1_ASM143417v1_00254	gene0653_L.plantarum	1017
GCF_001434175.1_ASM143417v1_01676	gene0654_L.plantarum	987
GCF_001434175.1_ASM143417v1_02502	gene0655_L.plantarum	975
GCF_001434615.1_ASM143461v1_00970	gene0656_L.reuteri	978
GCF_001435215.1_ASM143521v1_02952	gene0657_L.plantarum	1017
GCF_001435215.1_ASM143521v1_02653	gene0658_L.plantarum	987
GCF_001435215.1_ASM143521v1_02454	gene0659_L.plantarum	975
GCF_001435405.1_ASM143540v1_02227	gene0660_L.rhamnosus	1017
GCF_001435955.1_ASM143595v1_01267	gene0661_L.salivarius	978
GCF_001435955.1_ASM143595v1_00383	gene0662_L.salivarius	975
GCF_001436385.1_ASM143638v1_00400	gene0663_L.paracasei	1017
GCF_001436835.1_ASM143683v1_00913	gene0664_L.fermentum	978
GCF_001436855.1_ASM143685v1_00151	gene0665_L.plantarum	1017
GCF_001436855.1_ASM143685v1_01972	gene0666_L.plantarum	987
GCF_001436855.1_ASM143685v1_01849	gene0667_L.plantarum	975
GCF_001437535.1_ASM143753v1_00326	gene0668_L. helveticus	978
GCF_001444495.1_ASM144449v1_01670	gene0669_L.plantarum	1017
GCF_001444495.1_ASM144449v1_00777	gene0670_L.plantarum	987
GCF_001444495.1_ASM144449v1_01874	gene0671_L.plantarum	975
GCF_001446255.1_ASM144625v1_00848	gene0672_B.longum	954
GCF_001446275.1_ASM144627v1_00888	gene0673_B.longum	954
GCF_001447955.1_ASM144795v1_00825	gene0674_B.longum	954
GCF_001447975.1_ASM144797v1_00008	gene0675_B.longum	954
GCF_001469115.1_ASM146911v1_01837	gene0676_L.paracasei	1017
GCF_001469145.1_SF2A35B_02326	gene0677_L.plantarum	1017
GCF_001469145.1_SF2A35B_00178	gene0678_L.plantarum	987
GCF_001469145.1_SF2A35B_00883	gene0679_L.plantarum	975
GCF_001484005.1_ASM148400v1_00059	gene0680_L.plantarum	1017
GCF_001484005.1_ASM148400v1_02862	gene0681_L.plantarum	987
GCF_001484005.1_ASM148400v1_03000	gene0682_L.plantarum	975
GCF_001514415.1_ASM151441v1_01945	gene0683_L.paracasei	1017
GCF_001516925.1_ASM151692v1_00302	gene0684_B.longum	954
GCF_001540885.1_ASM154088v1_02251	gene0685_L.paracasei	1017
GCF_001540925.1_ASM154092v1_01584	gene0686_L.plantarum	1017
GCF_001540925.1_ASM154092v1_01858	gene0687_L.plantarum	987
GCF_001540925.1_ASM154092v1_01725	gene0688_L.plantarum	975
GCF_001540965.1_ASM154096v1_00405	gene0689_L.plantarum	1017
GCF_001540965.1_ASM154096v1_00654	gene0690_L.plantarum	987
GCF_001540965.1_ASM154096v1_00529	gene0691_L.plantarum	975
GCF_001541385.1_ASM154138v1_02125	gene0692_L.crispatus	978
GCF_001541385.1_ASM154138v1_01774	gene0693_L.crispatus	966
GCF_001541405.1_ASM154140v1_02435	gene0694_L.crispatus	978
GCF_001541505.1_ASM154150v1_00986	gene0695_L.crispatus	978
GCF_001541515.1_ASM154151v1_02000	gene0696_L.crispatus	978
GCF_001541535.1_ASM154153v1_00628	gene0697_L.crispatus	978
GCF_001541585.1_ASM154158v1_00740	gene0698_L.crispatus	978
GCF_001546015.1_ASM154601v1_01852	gene0699_L.crispatus	978
GCF_001546025.1_ASM154602v1_00206	gene0700_L.crispatus	978
GCF_001546225.1_ASM154622v1_01866	gene0701_B.bifidum	951
GCF_001546235.1_ASM154623v1_01989	gene0702_B.breve	954
GCF_001546275.1_ASM154627v1_01274	gene0703_B.longum	954
GCF_001546525.1_ASM154652v1_00489	gene0704_L.gasseri	978
GCF_001546525.1_ASM154652v1_01014	gene0705_L.gasseri	951
GCF_001563615.1_ASM156361v1_01871	gene0706_L.crispatus	978
GCF_001567095.1_ASM156709v1_00855	gene0707_L.crispatus	978
GCF_001572665.1_ASM157266v1_00833	gene0708_L.johnsonii	981
GCF_001572665.1_ASM157266v1_01806	gene0709_L.johnsonii	951
GCF_001581895.1_ASM158189v1_02686	gene0710_L.plantarum	987
GCF_001590655.1_ASM159065v1_00292	gene0711_L.rhamnosus	1017
GCF_001591845.1_ASM159184v1_00437	gene0712_L.acidophilus	978
GCF_001591845.1_ASM159184v1_00614	gene0713_L.acidophilus	978
GCF_001593065.1_ASM159306v1_00430	gene0714_L.sakei	993
GCF_001595435.1_ASM159543v1_01315	gene0715_B.bifidum	951
GCF_001595465.1_ASM159546v1_00462	gene0716_B.longum	954
GCF_001595615.1_ASM159561v1_00142	gene0717_L.plantarum	1017
GCF_001595615.1_ASM159561v1_00848	gene0718_L.plantarum	987
GCF_001595615.1_ASM159561v1_01391	gene0719_L.plantarum	975
GCF_001596095.1_ASM159609v1_00078	gene0720_L.plantarum	1017
GCF_001596095.1_ASM159609v1_02873	gene0721_L.plantarum	987
GCF_001596095.1_ASM159609v1_03007	gene0722_L.plantarum	975
GCF_001596195.1_ASM159619v1_00179	gene0723_L.plantarum	1017
GCF_001596195.1_ASM159619v1_03083	gene0724_L.plantarum	987
GCF_001597605.1_ASM159760v1_00178	gene0725_L.plantarum	1017
GCF_001597605.1_ASM159760v1_03340	gene0726_L.plantarum	987
GCF_001617525.2_ASM161752v2_00057	gene0727_L.plantarum	1017
GCF_001617525.2_ASM161752v2_02863	gene0728_L.plantarum	987
GCF_001617525.2_ASM161752v2_02985	gene0729_L.plantarum	975
GCF_001618905.1_ASM161890v1_00340	gene0730_L.reuteri	978
GCF_001619265.1_ASM161926v1_02724	gene0731_L.plantarum	1017
GCF_001619265.1_ASM161926v1_01842	gene0732_L.plantarum	987
GCF_001619265.1_ASM161926v1_02884	gene0733_L.plantarum	975
GCF_001619275.1_ASM161927v1_01312	gene0734_L.plantarum	1017
GCF_001619275.1_ASM161927v1_01123	gene0735_L.plantarum	987
GCF_001619275.1_ASM161927v1_01180	gene0736_L.plantarum	975
GCF_001619295.1_ASM161929v1_02025	gene0737_L.plantarum	1017
GCF_001619295.1_ASM161929v1_01587	gene0738_L.plantarum	987
GCF_001619295.1_ASM161929v1_01837	gene0739_L.plantarum	975
GCF_001633245.1_ASM163324v1_00614	gene0740_L.plantarum	1017
GCF_001633245.1_ASM163324v1_02173	gene0741_L.plantarum	987
GCF_001633245.1_ASM163324v1_00802	gene0742_L.plantarum	975
GCF_001633255.1_ASM163325v1_02510	gene0743_L.plantarum	1017
GCF_001633255.1_ASM163325v1_02159	gene0744_L.plantarum	987
GCF_001633255.1_ASM163325v1_02286	gene0745_L.plantarum	975
GCF_001633265.1_ASM163326v1_00659	gene0746_L.plantarum	1017
GCF_001633265.1_ASM163326v1_00315	gene0747_L.plantarum	987
GCF_001633265.1_ASM163326v1_00459	gene0748_L.plantarum	975
GCF_001633285.1_ASM163328v1_02954	gene0749_L.plantarum	1017
GCF_001633285.1_ASM163328v1_01915	gene0750_L.plantarum	987
GCF_001633285.1_ASM163328v1_00664	gene0751_L.plantarum	975
GCF_001633325.1_ASM163332v1_02460	gene0752_L.plantarum	1017
GCF_001633325.1_ASM163332v1_01371	gene0753_L.plantarum	987
GCF_001633325.1_ASM163332v1_01493	gene0754_L.plantarum	975
GCF_001633335.1_ASM163333v1_02399	gene0755_L.plantarum	1017
GCF_001633335.1_ASM163333v1_01376	gene0756_L.plantarum	987
GCF_001633335.1_ASM163333v1_01498	gene0757_L.plantarum	975
GCF_001633355.1_ASM163335v1_01301	gene0758_L.plantarum	1017
GCF_001633355.1_ASM163335v1_01692	gene0759_L.plantarum	987
GCF_001633355.1_ASM163335v1_00557	gene0760_L.plantarum	975
GCF_001633385.1_ASM163338v1_00801	gene0761_L.plantarum	1017
GCF_001633385.1_ASM163338v1_02020	gene0762_L.plantarum	987
GCF_001633385.1_ASM163338v1_02155	gene0763_L.plantarum	975
GCF_001633405.1_ASM163340v1_00389	gene0764_L.plantarum	1017
GCF_001633405.1_ASM163340v1_02356	gene0765_L.plantarum	987
GCF_001633405.1_ASM163340v1_02479	gene0766_L.plantarum	975
GCF_001633415.1_ASM163341v1_01984	gene0767_L.plantarum	1017
GCF_001633415.1_ASM163341v1_02597	gene0768_L.plantarum	987
GCF_001633415.1_ASM163341v1_02465	gene0769_L.plantarum	975
GCF_001633435.1_ASM163343v1_01798	gene0770_L.plantarum	1017
GCF_001633435.1_ASM163343v1_02729	gene0771_L.plantarum	987
GCF_001633435.1_ASM163343v1_01024	gene0772_L.plantarum	975
GCF_001633455.1_ASM163345v1_01413	gene0773_L.plantarum	1017
GCF_001633455.1_ASM163345v1_02372	gene0774_L.plantarum	987
GCF_001633485.1_ASM163348v1_00451	gene0775_L.plantarum	1017
GCF_001633485.1_ASM163348v1_01792	gene0776_L.plantarum	987
GCF_001633495.1_ASM163349v1_00828	gene0777_L.plantarum	1017
GCF_001633495.1_ASM163349v1_01795	gene0778_L.plantarum	987
GCF_001633505.1_ASM163350v1_02079	gene0779_L.plantarum	1017
GCF_001633505.1_ASM163350v1_01737	gene0780_L.plantarum	987
GCF_001633505.1_ASM163350v1_01873	gene0781_L.plantarum	975
GCF_001633545.1_ASM163354v1_01825	gene0782_L.plantarum	1017
GCF_001633545.1_ASM163354v1_00569	gene0783_L.plantarum	987
GCF_001633545.1_ASM163354v1_01512	gene0784_L.plantarum	975
GCF_001633565.1_ASM163356v1_01423	gene0785_L.plantarum	1017
GCF_001633565.1_ASM163356v1_01710	gene0786_L.plantarum	987
GCF_001633575.1_ASM163357v1_02924	gene0787_L.plantarum	1017
GCF_001633575.1_ASM163357v1_02262	gene0788_L.plantarum	987
GCF_001633575.1_ASM163357v1_02139	gene0789_L.plantarum	975
GCF_001633595.1_ASM163359v1_02165	gene0790_L.plantarum	1017
GCF_001633595.1_ASM163359v1_01824	gene0791_L.plantarum	987
GCF_001633595.1_ASM163359v1_01960	gene0792_L.plantarum	975
GCF_001633605.1_ASM163360v1_02697	gene0793_L.plantarum	987
GCF_001633605.1_ASM163360v1_02564	gene0794_L.plantarum	975
GCF_001633645.1_ASM163364v1_01957	gene0795_L.plantarum	1017
GCF_001633645.1_ASM163364v1_02865	gene0796_L.plantarum	987
GCF_001633645.1_ASM163364v1_02731	gene0797_L.plantarum	975
GCF_001633665.1_ASM163366v1_03240	gene0798_L.plantarum	1017
GCF_001633665.1_ASM163366v1_02310	gene0799_L.plantarum	987
GCF_001633665.1_ASM163366v1_02433	gene0800_L.plantarum	975
GCF_001633675.1_ASM163367v1_00130	gene0801_L.plantarum	1017
GCF_001633675.1_ASM163367v1_03011	gene0802_L.plantarum	987
GCF_001633675.1_ASM163367v1_00834	gene0803_L.plantarum	975
GCF_001633685.1_ASM163368v1_01346	gene0804_L.plantarum	1017
GCF_001633685.1_ASM163368v1_02224	gene0805_L.plantarum	987
GCF_001633685.1_ASM163368v1_02059	gene0806_L.plantarum	975
GCF_001633725.1_ASM163372v1_00111	gene0807_L.plantarum	1017
GCF_001633725.1_ASM163372v1_02737	gene0808_L.plantarum	987
GCF_001633725.1_ASM163372v1_02619	gene0809_L.plantarum	975
GCF_001633745.1_ASM163374v1_01495	gene0810_L.plantarum	987
GCF_001633765.1_ASM163376v1_01178	gene0811_L.plantarum	1017
GCF_001633765.1_ASM163376v1_02698	gene0812_L.plantarum	987
GCF_001633765.1_ASM163376v1_02833	gene0813_L.plantarum	975
GCF_001633775.1_ASM163377v1_02796	gene0814_L.plantarum	1017
GCF_001633775.1_ASM163377v1_03105	gene0815_L.plantarum	987
GCF_001633775.1_ASM163377v1_03234	gene0816_L.plantarum	975
GCF_001633805.1_ASM163380v1_02713	gene0817_L.plantarum	1017
GCF_001633805.1_ASM163380v1_00451	gene0818_L.plantarum	987
GCF_001636215.1_ASM163621v1_01537	gene0819_L.paracasei	1017
GCF_001639165.1_ASM163916v1_01695	gene0820_L.acidophilus	978
GCF_001639165.1_ASM163916v1_00496	gene0821_L.acidophilus	978
GCF_001639425.1_ASM163942v1_02589	gene0822_L.plantarum	1017
GCF_001639425.1_ASM163942v1_00451	gene0823_L.plantarum	987
GCF_001639445.1_ASM163944v1_01466	gene0824_L.plantarum	1017
GCF_001639445.1_ASM163944v1_00921	gene0825_L.plantarum	987
GCF_001639445.1_ASM163944v1_02758	gene0826_L.plantarum	975
GCF_001639455.1_ASM163945v1_01325	gene0827_L.plantarum	1017
GCF_001639455.1_ASM163945v1_00762	gene0828_L.plantarum	987
GCF_001639485.1_ASM163948v1_02799	gene0829_L.plantarum	1017
GCF_001639485.1_ASM163948v1_01928	gene0830_L.plantarum	987
GCF_001639485.1_ASM163948v1_00336	gene0831_L.plantarum	975
GCF_001639505.1_ASM163950v1_02399	gene0832_L.plantarum	1017
GCF_001639505.1_ASM163950v1_02782	gene0833_L.plantarum	987
GCF_001639525.1_ASM163952v1_02391	gene0834_L.plantarum	1017
GCF_001639525.1_ASM163952v1_02756	gene0835_L.plantarum	987
GCF_001639545.1_ASM163954v1_02332	gene0836_L.plantarum	1017
GCF_001639545.1_ASM163954v1_00597	gene0837_L.plantarum	987
GCF_001639545.1_ASM163954v1_00952	gene0838_L.plantarum	975
GCF_001639565.1_ASM163956v1_01717	gene0839_L.plantarum	1017
GCF_001639565.1_ASM163956v1_02617	gene0840_L.plantarum	987
GCF_001639565.1_ASM163956v1_02495	gene0841_L.plantarum	975
GCF_001639585.1_ASM163958v1_00399	gene0842_L.plantarum	1017
GCF_001639585.1_ASM163958v1_02666	gene0843_L.plantarum	987
GCF_001639585.1_ASM163958v1_02548	gene0844_L.plantarum	975
GCF_001639595.1_ASM163959v1_01144	gene0845_L.plantarum	987
GCF_001639595.1_ASM163959v1_01285	gene0846_L.plantarum	975
GCF_001639595.1_ASM163959v1_00682	gene0847_L.plantarum	921
GCF_001639625.1_ASM163962v1_00685	gene0848_L.plantarum	1017
GCF_001639625.1_ASM163962v1_01600	gene0849_L.plantarum	987
GCF_001639625.1_ASM163962v1_01482	gene0850_L.plantarum	975
GCF_001639645.1_ASM163964v1_01906	gene0851_L.plantarum	1017
GCF_001639645.1_ASM163964v1_01742	gene0852_L.plantarum	987
GCF_001639645.1_ASM163964v1_00559	gene0853_L.plantarum	975
GCF_001643065.1_ASM164306v1_00114	gene0854_L.plantarum	987
GCF_001643065.1_ASM164306v1_02790	gene0855_L.plantarum	975
GCF_001645615.1_ASM164561v1_02918	gene0856_L.rhamnosus	1017
GCF_001649985.1_ASM164998v1_00057	gene0857_L.plantarum	1017
GCF_001649985.1_ASM164998v1_02619	gene0858_L.plantarum	987
GCF_001649985.1_ASM164998v1_02754	gene0859_L.plantarum	975
GCF_001651845.1_ASM165184v1_00619	gene0860_L.plantarum	1017
GCF_001651845.1_ASM165184v1_03060	gene0861_L.plantarum	987
GCF_001651845.1_ASM165184v1_02938	gene0862_L.plantarum	975
GCF_001656535.1_ASM165653v1_02622	gene0863_L.rhamnosus	1017
GCF_001656545.1_ASM165654v1_02685	gene0864_L.rhamnosus	1017
GCF_001656575.1_ASM165657v1_02404	gene0865_L.rhamnosus	1017
GCF_001656585.1_ASM165658v1_00174	gene0866_L.rhamnosus	1017
GCF_001656605.1_ASM165660v1_01030	gene0867_L.rhamnosus	1017
GCF_001656635.1_ASM165663v1_02717	gene0868_L.rhamnosus	1017
GCF_001656655.1_ASM165665v1_00936	gene0869_L.rhamnosus	1017
GCF_001656675.1_ASM165667v1_02816	gene0870_L.rhamnosus	1017
GCF_001656685.1_ASM165668v1_01670	gene0871_L.rhamnosus	999
GCF_001656715.1_ASM165671v1_02020	gene0872_L.rhamnosus	1017
GCF_001656735.1_ASM165673v1_02179	gene0873_L.rhamnosus	999
GCF_001656755.1_ASM165675v1_00897	gene0874_L.rhamnosus	1017
GCF_001656765.1_ASM165676v1_00964	gene0875_L.rhamnosus	999
GCF_001656785.1_ASM165678v1_02585	gene0876_L.rhamnosus	1017
GCF_001656815.1_ASM165681v1_02691	gene0877_L.rhamnosus	1017
GCF_001656835.1_ASM165683v1_00404	gene0878_L.rhamnosus	1017
GCF_001656845.1_ASM165684v1_02142	gene0879_L.rhamnosus	1017
GCF_001656875.1_ASM165687v1_01959	gene0880_L.rhamnosus	1017
GCF_001656895.1_ASM165689v1_02729	gene0881_L.rhamnosus	1017
GCF_001656915.1_ASM165691v1_01016	gene0882_L.rhamnosus	1017
GCF_001656925.1_ASM165692v1_00369	gene0883_L.rhamnosus	1017
GCF_001656945.1_ASM165694v1_00704	gene0884_L.rhamnosus	1017
GCF_001656975.1_ASM165697v1_00341	gene0885_L.rhamnosus	1017
GCF_001656995.1_ASM165699v1_00836	gene0886_L.rhamnosus	1017
GCF_001657005.1_ASM165700v1_02155	gene0887_L.rhamnosus	1017
GCF_001657025.1_ASM165702v1_02441	gene0888_L.rhamnosus	1017
GCF_001657055.1_ASM165705v1_02725	gene0889_L.rhamnosus	1017
GCF_001657075.1_ASM165707v1_02639	gene0890_L.rhamnosus	1017
GCF_001657085.1_ASM165708v1_01221	gene0891_L.rhamnosus	1017
GCF_001657115.1_ASM165711v1_02684	gene0892_L.rhamnosus	1017
GCF_001657135.1_ASM165713v1_01636	gene0893_L.rhamnosus	1017
GCF_001657155.1_ASM165715v1_00205	gene0894_L.rhamnosus	1017
GCF_001657165.1_ASM165716v1_00422	gene0895_L.rhamnosus	1017
GCF_001657205.1_ASM165720v1_02194	gene0896_L.rhamnosus	1017
GCF_001657235.1_ASM165723v1_01974	gene0897_L.rhamnosus	1017
GCF_001657255.1_ASM165725v1_00891	gene0898_L.rhamnosus	1017
GCF_001657495.1_ASM165749v1_00888	gene0899_L.reuteri	978
GCF_001659745.1_ASM165974v1_02480	gene0900_L.plantarum	1017
GCF_001659745.1_ASM165974v1_02750	gene0901_L.plantarum	987
GCF_001659745.1_ASM165974v1_02614	gene0902_L.plantarum	975
GCF_001660025.1_ASM166002v1_02359	gene0903_L.plantarum	1017
GCF_001660025.1_ASM166002v1_02642	gene0904_L.plantarum	987
GCF_001660025.1_ASM166002v1_02511	gene0905_L.plantarum	975
GCF_001662895.1_ASM166289v1_02542	gene0906_L.plantarum	1017
GCF_001662895.1_ASM166289v1_00612	gene0907_L.plantarum	987
GCF_001662895.1_ASM166289v1_00656	gene0908_L.plantarum	975
GCF_001672035.1_ASM167203v1_01385	gene0909_L.plantarum	987
GCF_001672035.1_ASM167203v1_01254	gene0910_L.plantarum	975
GCF_001672035.1_ASM167203v1_01048	gene0911_L.plantarum	921
GCF_001675425.1_ASM167542v1_00162	gene0912_L.plantarum	1017
GCF_001675425.1_ASM167542v1_01114	gene0913_L.plantarum	987
GCF_001675425.1_ASM167542v1_02448	gene0914_L.plantarum	975
GCF_001676665.1_ASM167666v1_01855	gene0915_L.gasseri	981
GCF_001676665.1_ASM167666v1_01373	gene0916_L.gasseri	978
GCF_001676665.1_ASM167666v1_00612	gene0917_L.gasseri	951
GCF_001685685.1_ASM168568v1_00196	gene0918_B.bifidum	951
GCF_001685705.1_ASM168570v1_00724	gene0919_B.breve	954
GCF_001685725.1_ASM168572v1_00700	gene0920_B.breve	954
GCF_001685745.1_ASM168574v1_01087	gene0921_B.breve	954
GCF_001685765.1_ASM168576v1_01300	gene0922_B.breve	954
GCF_001685785.1_ASM168578v1_01106	gene0923_B.breve	954
GCF_001685805.1_ASM168580v1_01277	gene0924_B.breve	954
GCF_001685825.1_ASM168582v1_01753	gene0925_B.breve	954
GCF_001685845.1_ASM168584v1_00850	gene0926_B.breve	954
GCF_001685865.1_ASM168586v1_01161	gene0927_B.breve	954
GCF_001685885.1_ASM168588v1_00231	gene0928_B.breve	954
GCF_001685905.1_ASM168590v1_00064	gene0929_B.breve	954
GCF_001685925.1_ASM168592v1_01330	gene0930_B.breve	954
GCF_001685945.1_ASM168594v1_01578	gene0931_B.breve	954
GCF_001686105.1_ASM168610v1_01446	gene0932_B.longum	954
GCF_001686125.1_ASM168612v1_00303	gene0933_B.longum	954
GCF_001686145.1_ASM168614v1_00435	gene0934_B.longum	954
GCF_001686165.1_ASM168616v1_01275	gene0935_B.longum	954
GCF_001686185.1_ASM168618v1_00585	gene0936_B.longum	954
GCF_001686205.1_ASM168620v1_00330	gene0937_B.longum	954
GCF_001686225.1_ASM168622v1_00331	gene0938_B.longum	954
GCF_001686245.1_ASM168624v1_01450	gene0939_B.longum	954
GCF_001688645.2_ASM168864v2_01421	gene0940_B.animalis	945
GCF_001688685.2_ASM168868v2_00467	gene0941_L.reuteri	978
GCF_001700475.1_ASM170047v1_01926	gene0942_L.crispatus	978
GCF_001700475.1_ASM170047v1_01873	gene0943_L.crispatus	951
GCF_001703855.1_ASM170385v1_02021	gene0944_L.reuteri	978
GCF_001703865.1_ASM170386v1_00763	gene0945_L.reuteri	978
GCF_001703875.1_ASM170387v1_01460	gene0946_L.reuteri	978
GCF_001703885.1_ASM170388v1_01776	gene0947_L.reuteri	978
GCF_001703935.1_ASM170393v1_00756	gene0948_L.reuteri	978
GCF_001704315.1_ASM170431v1_00619	gene0949_L.plantarum	1017
GCF_001704315.1_ASM170431v1_00959	gene0950_L.plantarum	987
GCF_001704315.1_ASM170431v1_00836	gene0951_L.plantarum	975
GCF_001704335.1_ASM170433v1_01000	gene0952_L.plantarum	1017
GCF_001704335.1_ASM170433v1_01340	gene0953_L.plantarum	987
GCF_001704335.1_ASM170433v1_01217	gene0954_L.plantarum	975
GCF_001704465.1_ASM170446v1_01457	gene0955_L.crispatus	978
GCF_001704595.1_ASM170459v1_02175	gene0956_L.plantarum	1017
GCF_001704595.1_ASM170459v1_02448	gene0957_L.plantarum	987
GCF_001704595.1_ASM170459v1_02571	gene0958_L.plantarum	975
GCF_001704645.1_ASM170464v1_00111	gene0959_L.plantarum	1017
GCF_001704645.1_ASM170464v1_02695	gene0960_L.plantarum	987
GCF_001704645.1_ASM170464v1_02577	gene0961_L.plantarum	975
GCF_001705505.1_ASM170550v1_00177	gene0962_L.reuteri	978
GCF_001714745.1_ASM171474v1_00159	gene0963_L.johnsonii	981
GCF_001714745.1_ASM171474v1_00387	gene0964_L.johnsonii	978
GCF_001715615.1_ASM171561v1_01823	gene0965_L.plantarum	1017
GCF_001715615.1_ASM171561v1_02093	gene0966_L.plantarum	987
GCF_001715615.1_ASM171561v1_01951	gene0967_L.plantarum	975
GCF_001719085.1_ASM171908v1_01034	gene0968_B.longum	954
GCF_001720285.1_ASM172028v1_03023	gene0969_L.plantarum	987
GCF_001720285.1_ASM172028v1_03150	gene0970_L.plantarum	975
GCF_001721925.1_ASM172192v1_00155	gene0971_L.rhamnosus	1017
GCF_001723525.1_ASM172352v1_01675	gene0972_L.salivarius	978
GCF_001723525.1_ASM172352v1_01902	gene0973_L.salivarius	975
GCF_001725985.1_ASM172598v1_00931	gene0974_B.longum	954
GCF_001742205.1_ASM174220v1_00961	gene0975_L.fermentum	978
GCF_001742965.1_ASM174296v1_01449	gene0976_L.plantarum	1017
GCF_001742965.1_ASM174296v1_01741	gene0977_L.plantarum	987
GCF_001742965.1_ASM174296v1_01605	gene0978_L.plantarum	975
GCF_001754005.1_ASM175400v1_00519	gene0979_L.plantarum	1017
GCF_001754005.1_ASM175400v1_02739	gene0980_L.plantarum	987
GCF_001754025.1_ASM175402v1_02134	gene0981_L.plantarum	1017
GCF_001754025.1_ASM175402v1_00906	gene0982_L.plantarum	987
GCF_001756565.1_ASM175656v1_02863	gene0983_L.rhamnosus	1017
GCF_001756865.1_ASM175686v1_00668	gene0984_B.adolescentis	951
GCF_001831215.1_ASM183121v1_02477	gene0985_L.rhamnosus	1017
GCF_001831225.1_ASM183122v1_00307	gene0986_L.rhamnosus	1017
GCF_001831235.1_ASM183123v1_00323	gene0987_L.rhamnosus	1017
GCF_001831275.1_ASM183127v1_00131	gene0988_L.rhamnosus	1017
GCF_001854105.1_ASM185410v1_00029	gene0989_L.fermentum	978
GCF_001858275.1_ASM185827v1_00707	gene0990_L.paracasei	1017
GCF_001868765.1_ASM186876v1_00914	gene0991_L.acidophilus	978
GCF_001868765.1_ASM186876v1_01087	gene0992_L.acidophilus	978
GCF_001870705.1_ASM187070v1_01160	gene0993_B.longum	954
GCF_001870755.1_ASM187075v1_00677	gene0994_B.longum	954
GCF_001874125.1_ASM187412v1_02649	gene0995_L.plantarum	987
GCF_001880185.2_ASM188018v2_00056	gene0996_L.plantarum	1017
GCF_001880185.2_ASM188018v2_02816	gene0997_L.plantarum	987
GCF_001880185.2_ASM188018v2_02999	gene0998_L.plantarum	975
GCF_001885295.1_ASM188529v1_01258	gene0999_L.casei	1017
GCF_001888245.1_ASM188824v1_00464	gene1000_L.plantarum	1017
GCF_001888245.1_ASM188824v1_02883	gene1001_L.plantarum	987
GCF_001888245.1_ASM188824v1_00629	gene1002_L.plantarum	975
GCF_001888255.1_ASM188825v1_01585	gene1003_L.plantarum	1017
GCF_001888255.1_ASM188825v1_00531	gene1004_L.plantarum	987
GCF_001888255.1_ASM188825v1_00654	gene1005_L.plantarum	975
GCF_001888265.1_ASM188826v1_02689	gene1006_L.plantarum	1017
GCF_001888265.1_ASM188826v1_01772	gene1007_L.plantarum	987
GCF_001888265.1_ASM188826v1_02069	gene1008_L.plantarum	975
GCF_001888275.1_ASM188827v1_02332	gene1009_L.plantarum	1017
GCF_001888275.1_ASM188827v1_02104	gene1010_L.plantarum	987
GCF_001888275.1_ASM188827v1_00655	gene1011_L.plantarum	975
GCF_001888325.1_ASM188832v1_00105	gene1012_L.plantarum	1017
GCF_001888325.1_ASM188832v1_00412	gene1013_L.plantarum	987
GCF_001888325.1_ASM188832v1_00293	gene1014_L.plantarum	975
GCF_001888335.1_ASM188833v1_00346	gene1015_L.plantarum	1017
GCF_001888335.1_ASM188833v1_00039	gene1016_L.plantarum	987
GCF_001888335.1_ASM188833v1_00158	gene1017_L.plantarum	975
GCF_001888345.1_ASM188834v1_00520	gene1018_L.plantarum	1017
GCF_001888345.1_ASM188834v1_01151	gene1019_L.plantarum	987
GCF_001888345.1_ASM188834v1_01026	gene1020_L.plantarum	975
GCF_001888355.1_ASM188835v1_00123	gene1021_L.plantarum	1017
GCF_001888355.1_ASM188835v1_00429	gene1022_L.plantarum	987
GCF_001888355.1_ASM188835v1_00310	gene1023_L.plantarum	975
GCF_001888405.1_ASM188840v1_00462	gene1024_L.plantarum	1017
GCF_001888405.1_ASM188840v1_00795	gene1025_L.plantarum	987
GCF_001888405.1_ASM188840v1_00670	gene1026_L.plantarum	975
GCF_001888415.1_ASM188841v1_00278	gene1027_L.plantarum	1017
GCF_001888415.1_ASM188841v1_00174	gene1028_L.plantarum	987
GCF_001888415.1_ASM188841v1_00049	gene1029_L.plantarum	975
GCF_001888425.1_ASM188842v1_00346	gene1030_L.plantarum	1017
GCF_001888425.1_ASM188842v1_00039	gene1031_L.plantarum	987
GCF_001888425.1_ASM188842v1_00158	gene1032_L.plantarum	975
GCF_001888465.1_ASM188846v1_00821	gene1033_L.plantarum	1017
GCF_001888465.1_ASM188846v1_00516	gene1034_L.plantarum	987
GCF_001888465.1_ASM188846v1_00642	gene1035_L.plantarum	975
GCF_001888485.1_ASM188848v1_01317	gene1036_L.plantarum	1017
GCF_001888485.1_ASM188848v1_01449	gene1037_L.plantarum	987
GCF_001888485.1_ASM188848v1_01581	gene1038_L.plantarum	975
GCF_001888495.1_ASM188849v1_01519	gene1039_L.plantarum	1017
GCF_001888495.1_ASM188849v1_01167	gene1040_L.plantarum	987
GCF_001888495.1_ASM188849v1_01307	gene1041_L.plantarum	975
GCF_001888505.1_ASM188850v1_00039	gene1042_L.plantarum	1017
GCF_001888505.1_ASM188850v1_00391	gene1043_L.plantarum	987
GCF_001888505.1_ASM188850v1_00251	gene1044_L.plantarum	975
GCF_001888525.1_ASM188852v1_01685	gene1045_L.plantarum	1017
GCF_001888525.1_ASM188852v1_01123	gene1046_L.plantarum	987
GCF_001888525.1_ASM188852v1_01496	gene1047_L.plantarum	975
GCF_001888565.1_ASM188856v1_00279	gene1048_L.plantarum	1017
GCF_001888565.1_ASM188856v1_02947	gene1049_L.plantarum	987
GCF_001888565.1_ASM188856v1_00117	gene1050_L.plantarum	975
GCF_001888575.1_ASM188857v1_02846	gene1051_L.plantarum	1017
GCF_001888575.1_ASM188857v1_00040	gene1052_L.plantarum	987
GCF_001888575.1_ASM188857v1_00158	gene1053_L.plantarum	975
GCF_001888585.1_ASM188858v1_02848	gene1054_L.plantarum	1017
GCF_001888585.1_ASM188858v1_00527	gene1055_L.plantarum	987
GCF_001888585.1_ASM188858v1_00409	gene1056_L.plantarum	975
GCF_001888595.1_ASM188859v1_02875	gene1057_L.plantarum	1017
GCF_001888595.1_ASM188859v1_00226	gene1058_L.plantarum	987
GCF_001888595.1_ASM188859v1_00108	gene1059_L.plantarum	975
GCF_001888645.1_ASM188864v1_02786	gene1060_L.plantarum	1017
GCF_001888645.1_ASM188864v1_00225	gene1061_L.plantarum	987
GCF_001888645.1_ASM188864v1_00107	gene1062_L.plantarum	975
GCF_001888655.1_ASM188865v1_02491	gene1063_L.plantarum	987
GCF_001888665.1_ASM188866v1_02479	gene1064_L.plantarum	987
GCF_001888665.1_ASM188866v1_02612	gene1065_L.plantarum	975
GCF_001888675.1_ASM188867v1_02788	gene1066_L.plantarum	1017
GCF_001888675.1_ASM188867v1_02268	gene1067_L.plantarum	987
GCF_001888675.1_ASM188867v1_00938	gene1068_L.plantarum	975
GCF_001888725.1_ASM188872v1_01012	gene1069_L.plantarum	1017
GCF_001888725.1_ASM188872v1_01140	gene1070_L.plantarum	987
GCF_001888725.1_ASM188872v1_01272	gene1071_L.plantarum	975
GCF_001888735.1_ASM188873v1_00577	gene1072_L.plantarum	1017
GCF_001888735.1_ASM188873v1_00842	gene1073_L.plantarum	987
GCF_001888735.1_ASM188873v1_00964	gene1074_L.plantarum	975
GCF_001888745.1_ASM188874v1_00128	gene1075_L.plantarum	1017
GCF_001888745.1_ASM188874v1_02694	gene1076_L.plantarum	987
GCF_001888745.1_ASM188874v1_02826	gene1077_L.plantarum	975
GCF_001888775.1_ASM188877v1_01551	gene1078_L.plantarum	1017
GCF_001888775.1_ASM188877v1_01246	gene1079_L.plantarum	987
GCF_001888775.1_ASM188877v1_01372	gene1080_L.plantarum	975
GCF_001888945.1_ASM188894v1_00856	gene1081_L.delbrueckii	975
GCF_001888965.1_ASM188896v1_00861	gene1082_L.delbrueckii	975
GCF_001889975.1_ASM188997v1_00815	gene1083_L.reuteri	978
GCF_001892925.1_ASM189292v1_01496	gene1084_B.animalis	945
GCF_001892965.1_ASM189296v1_00306	gene1085_B.longum	954
GCF_001908455.1_ASM190845v1_02106	gene1086_L.plantarum	1017
GCF_001908455.1_ASM190845v1_01825	gene1087_L.plantarum	987
GCF_001908455.1_ASM190845v1_01958	gene1088_L.plantarum	975
GCF_001940535.1_BlonW11v1_01159	gene1089_B.longum	954
GCF_001940585.1_Lactobacillus_BGA56_02124	gene1090_L.casei	1017
GCF_001941785.1_ASM194178v1_01031	gene1091_L.fermentum	978
GCF_001950045.1_ASM195004v1_00426	gene1092_L.acidophilus	978
GCF_001950045.1_ASM195004v1_00679	gene1093_L.acidophilus	978
GCF_001981565.1_ASM198156v1_00040	gene1094_L.plantarum	1017
GCF_001981565.1_ASM198156v1_01133	gene1095_L.plantarum	987
GCF_001981565.1_ASM198156v1_02361	gene1096_L.plantarum	975
GCF_001981575.1_ASM198157v1_01632	gene1097_L.plantarum	1017
GCF_001981575.1_ASM198157v1_01394	gene1098_L.plantarum	987
GCF_001981575.1_ASM198157v1_01004	gene1099_L.plantarum	975
GCF_001981585.1_ASM198158v1_02052	gene1100_L.plantarum	1017
GCF_001981585.1_ASM198158v1_00500	gene1101_L.plantarum	987
GCF_001981595.1_ASM198159v1_00556	gene1102_L.plantarum	1017
GCF_001981595.1_ASM198159v1_01666	gene1103_L.plantarum	987
GCF_001981595.1_ASM198159v1_02276	gene1104_L.plantarum	975
GCF_001981645.1_ASM198164v1_02256	gene1105_L.plantarum	1017
GCF_001981645.1_ASM198164v1_02178	gene1106_L.plantarum	987
GCF_001981645.1_ASM198164v1_02043	gene1107_L.plantarum	975
GCF_001981655.1_ASM198165v1_02215	gene1108_L.plantarum	1017
GCF_001981655.1_ASM198165v1_02742	gene1109_L.plantarum	987
GCF_001981655.1_ASM198165v1_02440	gene1110_L.plantarum	975
GCF_001981665.1_ASM198166v1_00114	gene1111_L.plantarum	1017
GCF_001981665.1_ASM198166v1_01974	gene1112_L.plantarum	987
GCF_001981665.1_ASM198166v1_01288	gene1113_L.plantarum	975
GCF_001981705.1_ASM198170v1_00842	gene1114_L.sakei	993
GCF_001981715.1_ASM198171v1_00027	gene1115_L.paracasei	1017
GCF_001981725.1_ASM198172v1_02235	gene1116_L.rhamnosus	1017
GCF_001981735.1_ASM198173v1_01744	gene1117_L.sakei	993
GCF_001981785.1_ASM198178v1_00112	gene1118_L.plantarum	1017
GCF_001981785.1_ASM198178v1_02172	gene1119_L.plantarum	987
GCF_001981785.1_ASM198178v1_00858	gene1120_L.plantarum	975
GCF_001981825.1_ASM198182v1_01978	gene1121_L.sakei	993
GCF_001981865.1_ASM198186v1_00332	gene1122_L.plantarum	1017
GCF_001981865.1_ASM198186v1_00022	gene1123_L.plantarum	987
GCF_001981865.1_ASM198186v1_02977	gene1124_L.plantarum	975
GCF_001981875.1_ASM198187v1_00760	gene1125_L.plantarum	1017
GCF_001981875.1_ASM198187v1_03215	gene1126_L.plantarum	987
GCF_001981875.1_ASM198187v1_03083	gene1127_L.plantarum	975
GCF_001981945.1_ASM198194v1_01405	gene1128_L.sakei	999
GCF_001982005.1_ASM198200v1_00837	gene1129_L.plantarum	1017
GCF_001982005.1_ASM198200v1_01884	gene1130_L.plantarum	987
GCF_001982005.1_ASM198200v1_01608	gene1131_L.plantarum	975
GCF_001982035.1_ASM198203v1_03081	gene1132_L.plantarum	1017
GCF_001982035.1_ASM198203v1_01070	gene1133_L.plantarum	987
GCF_001982035.1_ASM198203v1_00793	gene1134_L.plantarum	975
GCF_001982085.1_ASM198208v1_00888	gene1135_L.paracasei	1017
GCF_001982095.1_ASM198209v1_00877	gene1136_L.paracasei	1017
GCF_001982115.1_ASM198211v1_02076	gene1137_L.plantarum	987
GCF_001982115.1_ASM198211v1_02586	gene1138_L.plantarum	975
GCF_001982125.1_ASM198212v1_03284	gene1139_L.plantarum	1017
GCF_001982125.1_ASM198212v1_01749	gene1140_L.plantarum	987
GCF_001982125.1_ASM198212v1_01527	gene1141_L.plantarum	975
GCF_001982165.1_ASM198216v1_02167	gene1142_L.plantarum	1017
GCF_001982165.1_ASM198216v1_02017	gene1143_L.plantarum	987
GCF_001982165.1_ASM198216v1_00510	gene1144_L.plantarum	975
GCF_001982185.1_ASM198218v1_01829	gene1145_L.fermentum	972
GCF_001982195.1_ASM198219v1_03124	gene1146_L.plantarum	1017
GCF_001982195.1_ASM198219v1_02376	gene1147_L.plantarum	987
GCF_001982205.1_ASM198220v1_02178	gene1148_L.plantarum	1017
GCF_001982205.1_ASM198220v1_00492	gene1149_L.plantarum	987
GCF_001982205.1_ASM198220v1_01793	gene1150_L.plantarum	975
GCF_001982245.1_ASM198224v1_02817	gene1151_L.plantarum	1017
GCF_001982245.1_ASM198224v1_00684	gene1152_L.plantarum	987
GCF_001982245.1_ASM198224v1_01746	gene1153_L.plantarum	975
GCF_001982265.1_ASM198226v1_01274	gene1154_L.plantarum	1017
GCF_001982265.1_ASM198226v1_01083	gene1155_L.plantarum	987
GCF_001982265.1_ASM198226v1_00833	gene1156_L.plantarum	975
GCF_001982285.1_ASM198228v1_00029	gene1157_L.plantarum	1017
GCF_001982285.1_ASM198228v1_01973	gene1158_L.plantarum	987
GCF_001982285.1_ASM198228v1_00772	gene1159_L.plantarum	975
GCF_001982305.1_ASM198230v1_00050	gene1160_L.plantarum	1017
GCF_001982305.1_ASM198230v1_01989	gene1161_L.plantarum	987
GCF_001982305.1_ASM198230v1_01866	gene1162_L.plantarum	975
GCF_001982325.1_ASM198232v1_02638	gene1163_L.plantarum	1017
GCF_001982325.1_ASM198232v1_00521	gene1164_L.plantarum	987
GCF_001982325.1_ASM198232v1_01036	gene1165_L.plantarum	975
GCF_001982335.1_ASM198233v1_02921	gene1166_L.plantarum	1017
GCF_001982335.1_ASM198233v1_02146	gene1167_L.plantarum	987
GCF_001982335.1_ASM198233v1_02779	gene1168_L.plantarum	975
GCF_001982345.1_ASM198234v1_02784	gene1169_L.plantarum	1017
GCF_001982345.1_ASM198234v1_01683	gene1170_L.plantarum	987
GCF_001982345.1_ASM198234v1_02645	gene1171_L.plantarum	975
GCF_001982385.1_ASM198238v1_00751	gene1172_L.plantarum	1017
GCF_001982385.1_ASM198238v1_01330	gene1173_L.plantarum	987
GCF_001982385.1_ASM198238v1_00570	gene1174_L.plantarum	975
GCF_001982405.1_ASM198240v1_02445	gene1175_L.plantarum	1017
GCF_001982405.1_ASM198240v1_01114	gene1176_L.plantarum	987
GCF_001982405.1_ASM198240v1_02623	gene1177_L.plantarum	975
GCF_001988935.1_ASM198893v1_02594	gene1178_L.rhamnosus	1017
GCF_001990145.1_ASM199014v1_02619	gene1179_L.plantarum	1017
GCF_001990145.1_ASM199014v1_02952	gene1180_L.plantarum	987
GCF_001990145.1_ASM199014v1_02803	gene1181_L.plantarum	975
GCF_001990225.1_ASM199022v1_01012	gene1182_B.breve	954
GCF_001991035.1_ASM199103v1_00173	gene1183_L.rhamnosus	1017
GCF_002003555.1_ASM200355v1_00940	gene1184_L.gasseri	981
GCF_002003555.1_ASM200355v1_01140	gene1185_L.gasseri	978
GCF_002003555.1_ASM200355v1_00172	gene1186_L.gasseri	951
GCF_002005385.2_ASM200538v2_00061	gene1187_L.plantarum	1017
GCF_002005385.2_ASM200538v2_02884	gene1188_L.plantarum	987
GCF_002005385.2_ASM200538v2_03016	gene1189_L.plantarum	975
GCF_002007085.1_ASM200708v1_00140	gene1190_L.reuteri	978
GCF_002007185.1_ASM200718v1_00774	gene1191_L.gasseri	981
GCF_002007185.1_ASM200718v1_00538	gene1192_L.gasseri	978
GCF_002007185.1_ASM200718v1_01270	gene1193_L.gasseri	951
GCF_002024845.1_ASM202484v1_00056	gene1194_L.plantarum	1017
GCF_002024845.1_ASM202484v1_02864	gene1195_L.plantarum	987
GCF_002024845.1_ASM202484v1_02989	gene1196_L.plantarum	975
GCF_002027265.1_ASM202726v1_00786	gene1197_B.breve	954
GCF_002027295.1_ASM202729v1_00801	gene1198_L.reuteri	978
GCF_002027355.1_ASM202735v1_01493	gene1199_L.rhamnosus	1017
GCF_002027405.1_ASM202740v1_02263	gene1200_L.paracasei	1017
GCF_002027415.1_ASM202741v1_02069	gene1201_L.paracasei	1017
GCF_002075865.1_Bbif1900B_00430	gene1202_B.breve	954
GCF_002075875.1_Bbif1898B_01614	gene1203_B.longum	954
GCF_002075935.1_Bbif1897B_01326	gene1204_B.longum	954
GCF_002075965.1_Bbif1892B_00509	gene1205_B.adolescentis	951
GCF_002076015.1_Bbif1890B_01851	gene1206_B.longum	954
GCF_002076025.1_Bbif1888B_00643	gene1207_B.longum	954
GCF_002076055.1_Bbif1891B_00902	gene1208_B.breve	954
GCF_002076075.1_Bbif1889B_00631	gene1209_B.breve	954
GCF_002076095.1_Bbif1886B_00569	gene1210_B.longum	954
GCF_002076105.1_Bbif1887B_00694	gene1211_B.bifidum	951
GCF_002076955.1_ASM207695v1_02448	gene1212_L.rhamnosus	1017
GCF_002079285.1_ASM207928v1_01419	gene1213_L.paracasei	1017
GCF_002079325.1_ASM207932v1_01545	gene1214_L.salivarius	975
GCF_002079335.1_ASM207933v1_01499	gene1215_L.salivarius	978
GCF_002079335.1_ASM207933v1_00862	gene1216_L.salivarius	951
GCF_002079365.1_ASM207936v1_01239	gene1217_L.salivarius	978
GCF_002079385.1_ASM207938v1_00515	gene1218_L.salivarius	978
GCF_002079405.1_ASM207940v1_00133	gene1219_L.salivarius	978
GCF_002079425.1_ASM207942v1_00296	gene1220_L.salivarius	978
GCF_002079425.1_ASM207942v1_01678	gene1221_L.salivarius	975
GCF_002079435.1_ASM207943v1_00218	gene1222_L.salivarius	978
GCF_002079465.1_ASM207946v1_00157	gene1223_L.salivarius	978
GCF_002079465.1_ASM207946v1_01642	gene1224_L.salivarius	975
GCF_002079485.1_ASM207948v1_01615	gene1225_L.salivarius	978
GCF_002079505.1_ASM207950v1_00202	gene1226_L.salivarius	978
GCF_002079525.1_ASM207952v1_01451	gene1227_L.salivarius	978
GCF_002079525.1_ASM207952v1_00912	gene1228_L.salivarius	975
GCF_002079545.1_ASM207954v1_00085	gene1229_L.salivarius	978
GCF_002079545.1_ASM207954v1_01381	gene1230_L.salivarius	975
GCF_002079565.1_ASM207956v1_01305	gene1231_L.salivarius	978
GCF_002079565.1_ASM207956v1_00694	gene1232_L.salivarius	975
GCF_002079585.1_ASM207958v1_01507	gene1233_L.salivarius	978
GCF_002079585.1_ASM207958v1_00991	gene1234_L.salivarius	975
GCF_002079595.1_ASM207959v1_01093	gene1235_L.salivarius	978
GCF_002079595.1_ASM207959v1_00535	gene1236_L.salivarius	975
GCF_002079625.1_ASM207962v1_01698	gene1237_L.salivarius	978
GCF_002079645.1_ASM207964v1_01663	gene1238_L.salivarius	978
GCF_002079645.1_ASM207964v1_01229	gene1239_L.salivarius	975
GCF_002079685.1_ASM207968v1_00386	gene1240_L.salivarius	978
GCF_002079705.1_ASM207970v1_00281	gene1241_L.salivarius	978
GCF_002079705.1_ASM207970v1_01554	gene1242_L.salivarius	975
GCF_002079715.1_ASM207971v1_00300	gene1243_L.salivarius	978
GCF_002079745.1_ASM207974v1_01103	gene1244_L.salivarius	978
GCF_002079765.1_ASM207976v1_00452	gene1245_L.salivarius	909
GCF_002079785.1_ASM207978v1_00177	gene1246_L.salivarius	978
GCF_002079785.1_ASM207978v1_01787	gene1247_L.salivarius	951
GCF_002079795.1_ASM207979v1_00570	gene1248_L.salivarius	978
GCF_002079805.1_ASM207980v1_00373	gene1249_L.salivarius	909
GCF_002079845.1_ASM207984v1_00395	gene1250_L.salivarius	909
GCF_002079905.1_ASM207990v1_00360	gene1251_L.salivarius	978
GCF_002079905.1_ASM207990v1_01708	gene1252_L.salivarius	975
GCF_002079925.1_ASM207992v1_01081	gene1253_L.salivarius	978
GCF_002079925.1_ASM207992v1_00552	gene1254_L.salivarius	954
GCF_002088015.1_ASM208801v1_01945	gene1255_L.crispatus	978
GCF_002091975.1_ASM209197v1_02260	gene1256_L.casei	1017
GCF_002091995.1_ASM209199v1_00313	gene1257_L.casei	1017
GCF_002103145.1_ASM210314v1_00017	gene1258_L.rhamnosus	1017
GCF_002103155.1_ASM210315v1_00438	gene1259_L.rhamnosus	1017
GCF_002103185.1_ASM210318v1_02347	gene1260_L.rhamnosus	1017
GCF_002103215.1_ASM210321v1_01519	gene1261_L.rhamnosus	1017
GCF_002105575.1_ASM210557v1_01350	gene1262_L.sakei	993
GCF_002107925.1_Bado42Bv1_01134	gene1263_B.adolescentis	951
GCF_002107955.1_Bado70Bv1_01125	gene1264_B.adolescentis	951
GCF_002107975.1_BadoAL124v1_00973	gene1265_B.adolescentis	951
GCF_002107995.1_BadoLMG10734v1_01056	gene1266_B.adolescentis	951
GCF_002108015.1_Bado487Bv1_01034	gene1267_B.adolescentis	951
GCF_002108035.1_Bado703Bv1_01891	gene1268_B.adolescentis	951
GCF_002108045.1_BadoAD28v1_01562	gene1269_B.adolescentis	951
GCF_002108075.1_BadoAL462v1_01241	gene1270_B.adolescentis	951
GCF_002108095.1_BadoAD467v1_01075	gene1271_B.adolescentis	951
GCF_002108135.1_BadoLMG10733v1_00950	gene1272_B.adolescentis	951
GCF_002108155.1_BadoLMG11579v1_00956	gene1273_B.adolescentis	951
GCF_002108165.1_BadoLMG188971_01806	gene1274_B.adolescentis	951
GCF_002109405.1_ASM210940v1_00076	gene1275_L.plantarum	1017
GCF_002109405.1_ASM210940v1_02916	gene1276_L.plantarum	987
GCF_002109405.1_ASM210940v1_03069	gene1277_L.plantarum	975
GCF_002109425.1_ASM210942v1_00059	gene1278_L.plantarum	1017
GCF_002109425.1_ASM210942v1_02900	gene1279_L.plantarum	987
GCF_002109425.1_ASM210942v1_03024	gene1280_L.plantarum	975
GCF_002112185.1_ASM211218v1_02033	gene1281_L.reuteri	978
GCF_002112225.1_ASM211222v1_00142	gene1282_L.reuteri	978
GCF_002112245.1_ASM211224v1_01459	gene1283_L.reuteri	978
GCF_002114145.1_ASM211414v1_01345	gene1284_B.bifidum	951
GCF_002115655.1_ASM211565v1_00376	gene1285_L.paracasei	1017
GCF_002116955.1_ASM211695v1_01987	gene1286_L.plantarum	1017
GCF_002116955.1_ASM211695v1_01680	gene1287_L.plantarum	987
GCF_002116955.1_ASM211695v1_01799	gene1288_L.plantarum	975
GCF_002117245.1_ASM211724v1_00057	gene1289_L.plantarum	1017
GCF_002117245.1_ASM211724v1_02831	gene1290_L.plantarum	987
GCF_002117245.1_ASM211724v1_02955	gene1291_L.plantarum	975
GCF_002117265.1_ASM211726v1_00057	gene1292_L.plantarum	1017
GCF_002117265.1_ASM211726v1_02794	gene1293_L.plantarum	987
GCF_002117265.1_ASM211726v1_02918	gene1294_L.plantarum	975
GCF_002117285.1_ASM211728v1_00059	gene1295_L.plantarum	1017
GCF_002117285.1_ASM211728v1_02916	gene1296_L.plantarum	975
GCF_002117305.1_ASM211730v1_00056	gene1297_L.plantarum	1017
GCF_002117305.1_ASM211730v1_02805	gene1298_L.plantarum	987
GCF_002117305.1_ASM211730v1_02954	gene1299_L.plantarum	975
GCF_002119645.1_ASM211964v1_00035	gene1300_L.fermentum	978
GCF_002128485.1_ASM212848v1_01952	gene1301_L.reuteri	978
GCF_002128495.1_ASM212849v1_02023	gene1302_L.reuteri	978
GCF_002128515.1_ASM212851v1_00001	gene1303_L.reuteri	978
GCF_002128525.1_ASM212852v1_01890	gene1304_L.reuteri	1080
GCF_002128555.1_ASM212855v1_01381	gene1305_L.reuteri	978
GCF_002128585.1_ASM212858v1_01612	gene1306_L.reuteri	978
GCF_002128605.1_ASM212860v1_01500	gene1307_L.reuteri	978
GCF_002128615.1_ASM212861v1_01714	gene1308_L.reuteri	978
GCF_002128635.1_ASM212863v1_01340	gene1309_L.reuteri	978
GCF_002128655.1_ASM212865v1_01352	gene1310_L.reuteri	978
GCF_002128685.1_ASM212868v1_01949	gene1311_L.reuteri	978
GCF_002128705.1_ASM212870v1_00593	gene1312_L.reuteri	978
GCF_002128715.1_ASM212871v1_01676	gene1313_L.reuteri	978
GCF_002128745.1_ASM212874v1_01496	gene1314_L.reuteri	978
GCF_002128755.1_ASM212875v1_01709	gene1315_L.reuteri	978
GCF_002128765.1_ASM212876v1_02303	gene1316_L.reuteri	978
GCF_002135095.1_ASM213509v1_01936	gene1317_L.salivarius	978
GCF_002135095.1_ASM213509v1_00090	gene1318_L.salivarius	978
GCF_002135095.1_ASM213509v1_01103	gene1319_L.salivarius	975
GCF_002148805.1_ASM214880v1_00546	gene1320_L.paracasei	1017
GCF_002148875.1_ASM214887v1_00301	gene1321_L.paracasei	1017
GCF_002148885.1_ASM214888v1_00221	gene1322_L.paracasei	1017
GCF_002156605.1_ASM215660v1_01545	gene1323_L.reuteri	978
GCF_002156645.1_ASM215664v1_00132	gene1324_L.johnsonii	981
GCF_002156645.1_ASM215664v1_01308	gene1325_L.johnsonii	978
GCF_002156645.1_ASM215664v1_00845	gene1326_L.johnsonii	951
GCF_002158885.1_ASM215888v1_00156	gene1327_L.gasseri	981
GCF_002158885.1_ASM215888v1_01854	gene1328_L.gasseri	978
GCF_002158885.1_ASM215888v1_00873	gene1329_L.gasseri	951
GCF_002158925.1_ASM215892v1_00860	gene1330_L.rhamnosus	1017
GCF_002159305.1_ASM215930v1_00226	gene1331_L.reuteri	978
GCF_002159345.1_ASM215934v1_01667	gene1332_L.salivarius	978
GCF_002159345.1_ASM215934v1_00354	gene1333_L.salivarius	975
GCF_002160105.1_ASM216010v1_01742	gene1334_L.johnsonii	981
GCF_002160105.1_ASM216010v1_00891	gene1335_L.johnsonii	951
GCF_002160565.1_ASM216056v1_00381	gene1336_L.reuteri	978
GCF_002160855.1_ASM216085v1_00524	gene1337_L.salivarius	978
GCF_002160855.1_ASM216085v1_00191	gene1338_L.salivarius	975
GCF_002161265.1_ASM216126v1_00286	gene1339_L.salivarius	978
GCF_002161265.1_ASM216126v1_00427	gene1340_L.salivarius	975
GCF_002162055.1_ASM216205v1_01323	gene1341_L.salivarius	978
GCF_002162055.1_ASM216205v1_01040	gene1342_L.salivarius	978
GCF_002162055.1_ASM216205v1_02167	gene1343_L.salivarius	975
GCF_002165655.1_ASM216565v1_01740	gene1344_L.plantarum	1017
GCF_002165655.1_ASM216565v1_02098	gene1345_L.plantarum	987
GCF_002165715.1_ASM216571v1_02692	gene1346_L.plantarum	1017
GCF_002165715.1_ASM216571v1_00220	gene1347_L.plantarum	987
GCF_002165725.1_ASM216572v1_01761	gene1348_L.plantarum	1017
GCF_002165725.1_ASM216572v1_01318	gene1349_L.plantarum	987
GCF_002173655.1_ASM217365v1_02871	gene1350_L.plantarum	987
GCF_002173655.1_ASM217365v1_03000	gene1351_L.plantarum	975
GCF_002173655.1_ASM217365v1_00070	gene1352_L.plantarum	921
GCF_002174195.1_ASM217419v1_02974	gene1353_L.plantarum	1017
GCF_002174195.1_ASM217419v1_00245	gene1354_L.plantarum	987
GCF_002174195.1_ASM217419v1_00122	gene1355_L.plantarum	975
GCF_002176835.1_ASM217683v1_01282	gene1356_L.johnsonii	981
GCF_002176835.1_ASM217683v1_00547	gene1357_L.johnsonii	951
GCF_002176855.1_ASM217685v1_01148	gene1358_L.johnsonii	981
GCF_002176855.1_ASM217685v1_01884	gene1359_L.johnsonii	951
GCF_002192215.1_ASM219221v1_00445	gene1360_L.casei	1017
GCF_002192435.1_ASM219243v1_00832	gene1361_L.fermentum	978
GCF_002204495.1_ASM220449v1_01370	gene1362_L.fermentum	978
GCF_002205775.2_ASM220577v2_02948	gene1363_L.plantarum	1017
GCF_002205775.2_ASM220577v2_00184	gene1364_L.plantarum	987
GCF_002205775.2_ASM220577v2_00040	gene1365_L.plantarum	975
GCF_002218565.1_ASM221856v1_01629	gene1366_L.crispatus	978
GCF_002218615.1_ASM221861v1_00616	gene1367_L.crispatus	978
GCF_002218645.1_ASM221864v1_02042	gene1368_L.crispatus	978
GCF_002218655.1_ASM221865v1_00630	gene1369_L.crispatus	978
GCF_002218685.1_ASM221868v1_01447	gene1370_L.crispatus	978
GCF_002218695.1_ASM221869v1_01069	gene1371_L.crispatus	978
GCF_002218735.1_ASM221873v1_00318	gene1372_L.crispatus	978
GCF_002218765.1_ASM221876v1_00906	gene1373_L.crispatus	978
GCF_002218775.1_ASM221877v1_01960	gene1374_L.crispatus	978
GCF_002218805.1_ASM221880v1_00472	gene1375_L.crispatus	978
GCF_002218815.1_ASM221881v1_00857	gene1376_L.crispatus	978
GCF_002218845.1_ASM221884v1_01220	gene1377_L.crispatus	978
GCF_002218855.1_ASM221885v1_01431	gene1378_L.crispatus	978
GCF_002218885.1_ASM221888v1_01206	gene1379_L.crispatus	978
GCF_002218895.1_ASM221889v1_00838	gene1380_L.crispatus	978
GCF_002218925.1_ASM221892v1_00335	gene1381_L.crispatus	978
GCF_002218945.1_ASM221894v1_01684	gene1382_L.crispatus	978
GCF_002218965.1_ASM221896v1_01178	gene1383_L.crispatus	978
GCF_002218975.1_ASM221897v1_00338	gene1384_L.crispatus	978
GCF_002219005.1_ASM221900v1_01495	gene1385_L.crispatus	978
GCF_002219015.1_ASM221901v1_01443	gene1386_L.crispatus	978
GCF_002219045.1_ASM221904v1_01853	gene1387_L.crispatus	978
GCF_002219055.1_ASM221905v1_01975	gene1388_L.crispatus	978
GCF_002219085.1_ASM221908v1_00367	gene1389_L.crispatus	978
GCF_002220175.1_ASM222017v1_02145	gene1390_L.plantarum	1017
GCF_002220175.1_ASM222017v1_02483	gene1391_L.plantarum	987
GCF_002220175.1_ASM222017v1_02360	gene1392_L.plantarum	975
GCF_002220485.1_ASM222048v1_00860	gene1393_B.animalis	945
GCF_002220815.1_ASM222081v1_00057	gene1394_L.plantarum	1017
GCF_002220815.1_ASM222081v1_02760	gene1395_L.plantarum	987
GCF_002221565.2_ASM222156v2_00398	gene1396_B.animalis	945
GCF_002221655.1_ASM222165v1_00324	gene1397_L.reuteri	978
GCF_002224305.1_ASM222430v1_01217	gene1398_L.acidophilus	978
GCF_002224305.1_ASM222430v1_01389	gene1399_L.acidophilus	978
GCF_002234395.1_ASM223439v1_02725	gene1400_L.plantarum	1017
GCF_002234395.1_ASM223439v1_02303	gene1401_L.plantarum	987
GCF_002234395.1_ASM223439v1_02435	gene1402_L.plantarum	975
GCF_002238035.1_ASM223803v1_02313	gene1403_L.rhamnosus	1017
GCF_002242615.1_ASM224261v1_01220	gene1404_L.fermentum	978
GCF_002249825.1_ASM224982v1_01711	gene1405_L.plantarum	1017
GCF_002249825.1_ASM224982v1_01555	gene1406_L.plantarum	987
GCF_002250035.1_ASM225003v1_01760	gene1407_L.sakei	993
GCF_002250405.1_ASM225040v1_01768	gene1408_L.salivarius	978
GCF_002250405.1_ASM225040v1_01290	gene1409_L.salivarius	978
GCF_002250405.1_ASM225040v1_00344	gene1410_L.salivarius	975
GCF_002253165.1_ASM225316v1_00828	gene1411_L.johnsonii	981
GCF_002253165.1_ASM225316v1_00743	gene1412_L.johnsonii	978
GCF_002253165.1_ASM225316v1_01614	gene1413_L.johnsonii	951
GCF_002253185.1_ASM225318v1_00488	gene1414_L.johnsonii	981
GCF_002253185.1_ASM225318v1_00353	gene1415_L.johnsonii	978
GCF_002253185.1_ASM225318v1_00639	gene1416_L.johnsonii	951
GCF_002253205.1_ASM225320v1_00729	gene1417_L.johnsonii	981
GCF_002253205.1_ASM225320v1_00032	gene1418_L.johnsonii	978
GCF_002253205.1_ASM225320v1_00595	gene1419_L.johnsonii	951
GCF_002253245.1_ASM225324v1_00852	gene1420_L.johnsonii	981
GCF_002253245.1_ASM225324v1_01089	gene1421_L.johnsonii	978
GCF_002253245.1_ASM225324v1_00167	gene1422_L.johnsonii	951
GCF_002253275.1_ASM225327v1_01719	gene1423_L.johnsonii	981
GCF_002253275.1_ASM225327v1_00259	gene1424_L.johnsonii	978
GCF_002253275.1_ASM225327v1_00781	gene1425_L.johnsonii	951
GCF_002253285.1_ASM225328v1_01658	gene1426_L.johnsonii	981
GCF_002253285.1_ASM225328v1_00431	gene1427_L.johnsonii	978
GCF_002253285.1_ASM225328v1_00657	gene1428_L.johnsonii	951
GCF_002253625.1_ASM225362v1_00536	gene1429_L.reuteri	978
GCF_002253665.1_ASM225366v1_01996	gene1430_L.reuteri	978
GCF_002253685.1_ASM225368v1_00399	gene1431_L.reuteri	978
GCF_002253705.1_ASM225370v1_01588	gene1432_L.reuteri	978
GCF_002253725.1_ASM225372v1_01417	gene1433_L.reuteri	978
GCF_002253745.1_ASM225374v1_02159	gene1434_L.reuteri	978
GCF_002253765.1_ASM225376v1_00967	gene1435_L.reuteri	978
GCF_002253785.1_ASM225378v1_01079	gene1436_L.reuteri	978
GCF_002253825.1_ASM225382v1_02122	gene1437_L.reuteri	978
GCF_002253835.1_ASM225383v1_00942	gene1438_L.reuteri	978
GCF_002253865.1_ASM225386v1_00231	gene1439_L.reuteri	978
GCF_002253875.1_ASM225387v1_00969	gene1440_L.reuteri	978
GCF_002253905.1_ASM225390v1_00973	gene1441_L.reuteri	978
GCF_002253925.1_ASM225392v1_01620	gene1442_L.reuteri	978
GCF_002253945.1_ASM225394v1_01181	gene1443_L.reuteri	978
GCF_002253965.1_ASM225396v1_00622	gene1444_L.reuteri	978
GCF_002253975.1_ASM225397v1_00676	gene1445_L.reuteri	978
GCF_002254025.1_ASM225402v1_01611	gene1446_L.reuteri	978
GCF_002254035.1_ASM225403v1_01737	gene1447_L.reuteri	978
GCF_002254045.1_ASM225404v1_00212	gene1448_L.reuteri	978
GCF_002254085.1_ASM225408v1_00545	gene1449_L.reuteri	978
GCF_002254095.1_ASM225409v1_00391	gene1450_L.reuteri	978
GCF_002254105.1_ASM225410v1_00044	gene1451_L.reuteri	978
GCF_002254115.1_ASM225411v1_00074	gene1452_L.reuteri	978
GCF_002254165.1_ASM225416v1_00007	gene1453_L.reuteri	978
GCF_002254175.1_ASM225417v1_00630	gene1454_L.reuteri	978
GCF_002254185.1_ASM225418v1_01071	gene1455_L.reuteri	978
GCF_002254195.1_ASM225419v1_01509	gene1456_L.reuteri	978
GCF_002254255.1_ASM225425v1_00712	gene1457_L.reuteri	978
GCF_002257625.1_ASM225762v1_00452	gene1458_L.paracasei	1017
GCF_002269965.1_ASM226996v1_00232	gene1459_L.johnsonii	981
GCF_002269965.1_ASM226996v1_01727	gene1460_L.johnsonii	951
GCF_002269975.1_ASM226997v1_00949	gene1461_L.johnsonii	981
GCF_002269975.1_ASM226997v1_01909	gene1462_L.johnsonii	951
GCF_002270005.1_ASM227000v1_01151	gene1463_L.johnsonii	981
GCF_002270005.1_ASM227000v1_00814	gene1464_L.johnsonii	951
GCF_002270045.1_ASM227004v1_00015	gene1465_L.johnsonii	966
GCF_002270045.1_ASM227004v1_00296	gene1466_L.johnsonii	951
GCF_002271275.1_Bbre7Ev1_01597	gene1467_B.breve	954
GCF_002276185.1_ASM227618v1_01566	gene1468_B.longum	954
GCF_002286215.1_ASM228621v1_00906	gene1469_L.acidophilus	978
GCF_002286215.1_ASM228621v1_01078	gene1470_L.acidophilus	978
GCF_002286235.1_ASM228623v1_00435	gene1471_L.rhamnosus	999
GCF_002286275.1_ASM228627v1_00061	gene1472_L.plantarum	1017
GCF_002286275.1_ASM228627v1_02869	gene1473_L.plantarum	987
GCF_002286275.1_ASM228627v1_02989	gene1474_L.plantarum	975
GCF_002287905.1_ASM228790v1_00622	gene1475_L.gasseri	978
GCF_002287905.1_ASM228790v1_01439	gene1476_L.gasseri	951
GCF_002287945.1_ASM228794v1_02167	gene1477_L.rhamnosus	1017
GCF_002289605.1_ASM228960v1_01711	gene1478_L.salivarius	978
GCF_002289605.1_ASM228960v1_01916	gene1479_L.salivarius	978
GCF_002289605.1_ASM228960v1_00538	gene1480_L.salivarius	975
GCF_002289615.1_ASM228961v1_01909	gene1481_L.salivarius	978
GCF_002289615.1_ASM228961v1_01713	gene1482_L.salivarius	978
GCF_002289615.1_ASM228961v1_01804	gene1483_L.salivarius	975
GCF_002289625.1_ASM228962v1_01967	gene1484_L.salivarius	978
GCF_002289625.1_ASM228962v1_01773	gene1485_L.salivarius	978
GCF_002289625.1_ASM228962v1_02244	gene1486_L.salivarius	975
GCF_002289665.1_ASM228966v1_01533	gene1487_L.salivarius	984
GCF_002289665.1_ASM228966v1_01795	gene1488_L.salivarius	978
GCF_002289665.1_ASM228966v1_00008	gene1489_L.salivarius	978
GCF_002289675.1_ASM228967v1_01872	gene1490_L.salivarius	978
GCF_002289675.1_ASM228967v1_02062	gene1491_L.salivarius	978
GCF_002289675.1_ASM228967v1_02331	gene1492_L.salivarius	975
GCF_002289685.1_ASM228968v1_01824	gene1493_L.salivarius	978
GCF_002289685.1_ASM228968v1_00017	gene1494_L.salivarius	978
GCF_002289685.1_ASM228968v1_02239	gene1495_L.salivarius	975
GCF_002289725.1_ASM228972v1_01847	gene1496_L.salivarius	978
GCF_002289725.1_ASM228972v1_00011	gene1497_L.salivarius	978
GCF_002289725.1_ASM228972v1_01341	gene1498_L.salivarius	975
GCF_002289735.1_ASM228973v1_00545	gene1499_L.salivarius	984
GCF_002289735.1_ASM228973v1_02094	gene1500_L.salivarius	978
GCF_002289735.1_ASM228973v1_01704	gene1501_L.salivarius	978
GCF_002289745.1_ASM228974v1_02094	gene1502_L.salivarius	978
GCF_002289745.1_ASM228974v1_02176	gene1503_L.salivarius	978
GCF_002289745.1_ASM228974v1_00587	gene1504_L.salivarius	975
GCF_002289785.1_ASM228978v1_01992	gene1505_L.salivarius	978
GCF_002289785.1_ASM228978v1_01747	gene1506_L.salivarius	978
GCF_002289785.1_ASM228978v1_01467	gene1507_L.salivarius	975
GCF_002289795.1_ASM228979v1_00324	gene1508_L.salivarius	978
GCF_002289795.1_ASM228979v1_00720	gene1509_L.salivarius	978
GCF_002289795.1_ASM228979v1_01508	gene1510_L.salivarius	975
GCF_002289815.1_ASM228981v1_00183	gene1511_L.salivarius	978
GCF_002289815.1_ASM228981v1_00859	gene1512_L.salivarius	978
GCF_002289815.1_ASM228981v1_00288	gene1513_L.salivarius	975
GCF_002289845.1_ASM228984v1_01700	gene1514_L.salivarius	978
GCF_002289845.1_ASM228984v1_01922	gene1515_L.salivarius	978
GCF_002289845.1_ASM228984v1_01299	gene1516_L.salivarius	975
GCF_002289865.1_ASM228986v1_01651	gene1517_L.salivarius	978
GCF_002289865.1_ASM228986v1_01779	gene1518_L.salivarius	978
GCF_002289865.1_ASM228986v1_01927	gene1519_L.salivarius	954
GCF_002289875.1_ASM228987v1_01627	gene1520_L.salivarius	978
GCF_002289875.1_ASM228987v1_01826	gene1521_L.salivarius	978
GCF_002289875.1_ASM228987v1_01332	gene1522_L.salivarius	954
GCF_002289905.1_ASM228990v1_02104	gene1523_L.salivarius	978
GCF_002289905.1_ASM228990v1_01800	gene1524_L.salivarius	978
GCF_002289905.1_ASM228990v1_00428	gene1525_L.salivarius	975
GCF_002289925.1_ASM228992v1_01707	gene1526_L.salivarius	978
GCF_002289925.1_ASM228992v1_01914	gene1527_L.salivarius	978
GCF_002289925.1_ASM228992v1_01219	gene1528_L.salivarius	975
GCF_002289935.1_ASM228993v1_00081	gene1529_L.salivarius	978
GCF_002289935.1_ASM228993v1_01924	gene1530_L.salivarius	978
GCF_002289935.1_ASM228993v1_01995	gene1531_L.salivarius	954
GCF_002289965.1_ASM228996v1_01734	gene1532_L.salivarius	978
GCF_002289965.1_ASM228996v1_01935	gene1533_L.salivarius	978
GCF_002289965.1_ASM228996v1_02289	gene1534_L.salivarius	975
GCF_002289985.1_ASM228998v1_01769	gene1535_L.salivarius	978
GCF_002289985.1_ASM228998v1_01975	gene1536_L.salivarius	978
GCF_002289985.1_ASM228998v1_02038	gene1537_L.salivarius	975
GCF_002290185.1_ASM229018v1_02704	gene1538_L.plantarum	1017
GCF_002290185.1_ASM229018v1_02363	gene1539_L.plantarum	987
GCF_002290185.1_ASM229018v1_02486	gene1540_L.plantarum	975
GCF_002356135.1_ASM235613v1_00030	gene1541_L.fermentum	978
GCF_002370355.1_ASM237035v1_00316	gene1542_L.sakei	993
GCF_002370375.1_ASM237037v1_01794	gene1543_L.sakei	993
GCF_002370925.1_ASM237092v1_00303	gene1544_L.plantarum	1017
GCF_002370925.1_ASM237092v1_00039	gene1545_L.plantarum	987
GCF_002370925.1_ASM237092v1_00163	gene1546_L.plantarum	975
GCF_002370965.1_ASM237096v1_00065	gene1547_L.plantarum	1017
GCF_002370965.1_ASM237096v1_01545	gene1548_L.plantarum	987
GCF_002370965.1_ASM237096v1_01680	gene1549_L.plantarum	975
GCF_002370985.1_ASM237098v1_00017	gene1550_L.plantarum	1017
GCF_002370985.1_ASM237098v1_02281	gene1551_L.plantarum	987
GCF_002370985.1_ASM237098v1_02404	gene1552_L.plantarum	975
GCF_002406665.1_ASM240666v1_01482	gene1553_L.paracasei	1017
GCF_002406675.1_ASM240667v1_00295	gene1554_L.acidophilus	978
GCF_002406675.1_ASM240667v1_00122	gene1555_L.acidophilus	978
GCF_002406705.1_ASM240670v1_01416	gene1556_L.rhamnosus	1017
GCF_002406715.1_ASM240671v1_00885	gene1557_L.rhamnosus	1017
GCF_002406745.1_ASM240674v1_00693	gene1558_L.rhamnosus	1017
GCF_002406795.1_ASM240679v1_00791	gene1559_L.rhamnosus	1017
GCF_002407395.1_ASM240739v1_00020	gene1560_L.plantarum	1017
GCF_002407395.1_ASM240739v1_02679	gene1561_L.plantarum	987
GCF_002407395.1_ASM240739v1_02825	gene1562_L.plantarum	975
GCF_002442835.1_ASM244283v1_00050	gene1563_L.paracasei	1017
GCF_002532115.1_ASM253211v1_00542	gene1564_L.plantarum	1017
GCF_002532115.1_ASM253211v1_01800	gene1565_L.plantarum	987
GCF_002532115.1_ASM253211v1_01086	gene1566_L.plantarum	975
GCF_002532125.1_ASM253212v1_02879	gene1567_L.plantarum	1017
GCF_002532125.1_ASM253212v1_00274	gene1568_L.plantarum	987
GCF_002532125.1_ASM253212v1_02727	gene1569_L.plantarum	975
GCF_002532175.1_ASM253217v1_01448	gene1570_L.plantarum	1017
GCF_002532175.1_ASM253217v1_02379	gene1571_L.plantarum	987
GCF_002532175.1_ASM253217v1_00693	gene1572_L.plantarum	975
GCF_002553695.1_ASM255369v1_00033	gene1573_L.johnsonii	966
GCF_002553695.1_ASM255369v1_00927	gene1574_L.johnsonii	951
GCF_002553705.1_ASM255370v1_01342	gene1575_L.johnsonii	981
GCF_002553705.1_ASM255370v1_00543	gene1576_L.johnsonii	951
GCF_002576835.1_ASM257683v1_00386	gene1577_L.plantarum	1017
GCF_002576835.1_ASM257683v1_00066	gene1578_L.plantarum	987
GCF_002576835.1_ASM257683v1_00189	gene1579_L.plantarum	975
GCF_002631775.1_ASM263177v1_02558	gene1580_L.plantarum	1017
GCF_002631775.1_ASM263177v1_00415	gene1581_L.plantarum	987
GCF_002631775.1_ASM263177v1_00280	gene1582_L.plantarum	975
GCF_002723875.1_ASM272387v1_00764	gene1583_L.delbrueckii	975
GCF_002735815.1_ASM273581v1_01418	gene1584_L.plantarum	1017
GCF_002735815.1_ASM273581v1_01608	gene1585_L.plantarum	987
GCF_002735815.1_ASM273581v1_02513	gene1586_L.plantarum	975
GCF_002735985.1_ASM273598v1_00214	gene1587_L.salivarius	978
GCF_002735985.1_ASM273598v1_02047	gene1588_L.salivarius	975
GCF_002736025.1_ASM273602v1_01234	gene1589_L.salivarius	978
GCF_002736025.1_ASM273602v1_01752	gene1590_L.salivarius	975
GCF_002737745.1_ASM273774v1_02878	gene1591_L.plantarum	1017
GCF_002737745.1_ASM273774v1_01947	gene1592_L.plantarum	987
GCF_002737745.1_ASM273774v1_02139	gene1593_L.plantarum	975
GCF_002737825.1_ASM273782v1_02510	gene1594_L.plantarum	1017
GCF_002737825.1_ASM273782v1_01148	gene1595_L.plantarum	987
GCF_002737825.1_ASM273782v1_02789	gene1596_L.plantarum	975
GCF_002737845.1_ASM273784v1_02848	gene1597_L.plantarum	1017
GCF_002737845.1_ASM273784v1_02344	gene1598_L.plantarum	987
GCF_002737845.1_ASM273784v1_02483	gene1599_L.plantarum	975
GCF_002737885.1_ASM273788v1_00336	gene1600_L.plantarum	1017
GCF_002737885.1_ASM273788v1_02339	gene1601_L.plantarum	987
GCF_002737885.1_ASM273788v1_02477	gene1602_L.plantarum	975
GCF_002737935.1_ASM273793v1_01533	gene1603_L.plantarum	1017
GCF_002737935.1_ASM273793v1_01852	gene1604_L.plantarum	987
GCF_002737935.1_ASM273793v1_02397	gene1605_L.plantarum	975
GCF_002737995.1_ASM273799v1_01429	gene1606_L.plantarum	1017
GCF_002737995.1_ASM273799v1_02341	gene1607_L.plantarum	987
GCF_002737995.1_ASM273799v1_02477	gene1608_L.plantarum	975
GCF_002738055.1_ASM273805v1_01479	gene1609_L.plantarum	1017
GCF_002738055.1_ASM273805v1_00865	gene1610_L.plantarum	987
GCF_002738055.1_ASM273805v1_02983	gene1611_L.plantarum	975
GCF_002738245.1_ASM273824v1_01398	gene1612_L.salivarius	978
GCF_002738245.1_ASM273824v1_00059	gene1613_L.salivarius	975
GCF_002749655.1_ASM274965v1_00077	gene1614_L.plantarum	1017
GCF_002749655.1_ASM274965v1_02796	gene1615_L.plantarum	987
GCF_002749655.1_ASM274965v1_02931	gene1616_L.plantarum	975
GCF_002749875.1_ASM274987v1_02540	gene1617_L.plantarum	1017
GCF_002749875.1_ASM274987v1_01011	gene1618_L.plantarum	987
GCF_002749875.1_ASM274987v1_00760	gene1619_L.plantarum	975
GCF_002750575.1_ASM275057v1_02929	gene1620_L.plantarum	1017
GCF_002750575.1_ASM275057v1_01648	gene1621_L.plantarum	987
GCF_002750575.1_ASM275057v1_00311	gene1622_L.plantarum	975
GCF_002750585.1_ASM275058v1_00953	gene1623_L.sakei	993
GCF_002750615.1_ASM275061v1_01878	gene1624_L.sakei	999
GCF_002750625.1_ASM275062v1_00154	gene1625_L.sakei	999
GCF_002750655.1_ASM275065v1_01438	gene1626_L.sakei	993
GCF_002750675.1_ASM275067v1_00796	gene1627_L.plantarum	1017
GCF_002750675.1_ASM275067v1_02143	gene1628_L.plantarum	987
GCF_002750675.1_ASM275067v1_01572	gene1629_L.plantarum	975
GCF_002750695.1_ASM275069v1_01315	gene1630_L.plantarum	1017
GCF_002750695.1_ASM275069v1_01142	gene1631_L.plantarum	987
GCF_002750695.1_ASM275069v1_03045	gene1632_L.plantarum	975
GCF_002751765.1_ASM275176v1_02342	gene1633_L.plantarum	1017
GCF_002751765.1_ASM275176v1_00364	gene1634_L.plantarum	987
GCF_002762235.1_ASM276223v1_02207	gene1635_L.paracasei	1017
GCF_002762415.1_ASM276241v1_00968	gene1636_L.reuteri	978
GCF_002794275.1_ASM279427v1_01881	gene1637_L.fermentum	978
GCF_002794315.1_ASM279431v1_01823	gene1638_L.fermentum	978
GCF_002794375.1_ASM279437v1_00021	gene1639_L.fermentum	978
GCF_002803775.1_ASM280377v1_00691	gene1640_B.animalis	945
GCF_002811165.1_ASM281116v1_01083	gene1641_L.crispatus	978
GCF_002811165.1_ASM281116v1_00337	gene1642_L.crispatus	951
GCF_002813615.1_ASM281361v1_00491	gene1643_L.paracasei	1017
GCF_002832945.1_ASM283294v1_00923	gene1644_B.longum	954
GCF_002832955.1_ASM283295v1_00853	gene1645_B.longum	954
GCF_002832985.1_ASM283298v1_01001	gene1646_B.longum	954
GCF_002832995.1_ASM283299v1_00927	gene1647_B.longum	954
GCF_002833015.1_ASM283301v1_00811	gene1648_B.longum	954
GCF_002833035.1_ASM283303v1_00916	gene1649_B.longum	954
GCF_002833055.1_ASM283305v1_00866	gene1650_B.longum	954
GCF_002833065.1_ASM283306v1_00952	gene1651_B.longum	954
GCF_002833075.1_ASM283307v1_00865	gene1652_B.longum	954
GCF_002833115.1_ASM283311v1_00861	gene1653_B.longum	954
GCF_002833125.1_ASM283312v1_00864	gene1654_B.longum	954
GCF_002833135.1_ASM283313v1_00953	gene1655_B.longum	954
GCF_002833175.1_ASM283317v1_00873	gene1656_B.longum	954
GCF_002833185.1_ASM283318v1_00829	gene1657_B.longum	954
GCF_002833205.1_ASM283320v1_00870	gene1658_B.longum	954
GCF_002833215.1_ASM283321v1_00877	gene1659_B.longum	954
GCF_002833255.1_ASM283325v1_00884	gene1660_B.longum	954
GCF_002833265.1_ASM283326v1_00916	gene1661_B.longum	954
GCF_002833285.1_ASM283328v1_00838	gene1662_B.longum	954
GCF_002833315.1_ASM283331v1_00963	gene1663_B.longum	954
GCF_002838225.1_ASM283822v1_01024	gene1664_B.breve	954
GCF_002838245.1_ASM283824v1_00938	gene1665_B.breve	954
GCF_002838265.1_ASM283826v1_00995	gene1666_B.breve	954
GCF_002838285.1_ASM283828v1_00963	gene1667_B.breve	954
GCF_002838305.1_ASM283830v1_00993	gene1668_B.breve	954
GCF_002838325.1_ASM283832v1_00958	gene1669_B.breve	954
GCF_002838345.1_ASM283834v1_00996	gene1670_B.breve	954
GCF_002838365.1_ASM283836v1_01151	gene1671_B.breve	954
GCF_002838385.1_ASM283838v1_00994	gene1672_B.breve	954
GCF_002838405.1_ASM283840v1_00946	gene1673_B.breve	954
GCF_002838425.1_ASM283842v1_01633	gene1674_B.breve	1002
GCF_002838425.1_ASM283842v1_01046	gene1675_B.breve	954
GCF_002838445.1_ASM283844v1_01189	gene1676_B.breve	954
GCF_002838465.1_ASM283846v1_00986	gene1677_B.breve	954
GCF_002838485.1_ASM283848v1_00984	gene1678_B.breve	954
GCF_002838505.1_ASM283850v1_01120	gene1679_B.breve	954
GCF_002838525.1_ASM283852v1_00968	gene1680_B.breve	954
GCF_002838545.1_ASM283854v1_00973	gene1681_B.breve	954
GCF_002838565.1_ASM283856v1_01090	gene1682_B.breve	954
GCF_002838585.1_ASM283858v1_01767	gene1683_B.breve	1002
GCF_002838585.1_ASM283858v1_01039	gene1684_B.breve	954
GCF_002838605.1_ASM283860v1_00997	gene1685_B.breve	954
GCF_002838625.1_ASM283862v1_00997	gene1686_B.breve	954
GCF_002838645.1_ASM283864v1_00996	gene1687_B.breve	954
GCF_002838665.1_ASM283866v1_00997	gene1688_B.breve	954
GCF_002838685.1_ASM283868v1_00997	gene1689_B.breve	954
GCF_002838705.1_ASM283870v1_01187	gene1690_B.breve	954
GCF_002838725.1_ASM283872v1_01762	gene1691_B.breve	1002
GCF_002838725.1_ASM283872v1_01038	gene1692_B.breve	954
GCF_002838745.1_ASM283874v1_00997	gene1693_B.breve	954
GCF_002845845.1_ASM284584v1_00234	gene1694_B.bifidum	951
GCF_002847905.1_ASM284790v1_01170	gene1695_L.delbrueckii	975
GCF_002848015.1_ASM284801v1_02441	gene1696_L.rhamnosus	999
GCF_002848245.1_ASM284824v1_01660	gene1697_L.salivarius	978
GCF_002848245.1_ASM284824v1_00800	gene1698_L.salivarius	975
GCF_002849515.1_ASM284951v1_01283	gene1699_L.rhamnosus	1017
GCF_002849575.1_ASM284957v1_02531	gene1700_L.paracasei	1017
GCF_002861445.1_ASM286144v1_00765	gene1701_B.longum	954
GCF_002861455.1_ASM286145v1_01655	gene1702_B.breve	954
GCF_002861765.1_ASM286176v1_01840	gene1703_L.crispatus	978
GCF_002861775.1_ASM286177v1_02116	gene1704_L.crispatus	978
GCF_002861805.1_ASM286180v1_00188	gene1705_L.crispatus	978
GCF_002861815.1_ASM286181v1_01927	gene1706_L.crispatus	978
GCF_002861815.1_ASM286181v1_00808	gene1707_L.crispatus	951
GCF_002863245.1_ASM286324v1_01079	gene1708_L.crispatus	978
GCF_002863245.1_ASM286324v1_01497	gene1709_L.crispatus	951
GCF_002863265.1_ASM286326v1_00319	gene1710_L.fermentum	978
GCF_002863425.1_ASM286342v1_00954	gene1711_L.gasseri	978
GCF_002863425.1_ASM286342v1_00426	gene1712_L.gasseri	951
GCF_002863445.1_ASM286344v1_01326	gene1713_L.gasseri	978
GCF_002863445.1_ASM286344v1_01765	gene1714_L.gasseri	951
GCF_002863455.1_ASM286345v1_00417	gene1715_L.gasseri	981
GCF_002863455.1_ASM286345v1_01128	gene1716_L.gasseri	951
GCF_002863485.1_ASM286348v1_02152	gene1717_L.crispatus	978
GCF_002863505.1_ASM286350v1_01856	gene1718_L.crispatus	978
GCF_002865565.1_ASM286556v1_00421	gene1719_L.paracasei	1017
GCF_002868755.1_ASM286875v1_01147	gene1720_L.plantarum	1017
GCF_002868755.1_ASM286875v1_01374	gene1721_L.plantarum	987
GCF_002868775.1_ASM286877v1_02943	gene1722_L.plantarum	1017
GCF_002868775.1_ASM286877v1_02636	gene1723_L.plantarum	987
GCF_002868775.1_ASM286877v1_02754	gene1724_L.plantarum	975
GCF_002869825.1_ASM286982v1_00302	gene1725_L.fermentum	978
GCF_002871815.1_ASM287181v1_01711	gene1726_B.breve	954
GCF_002872355.1_ASM287235v1_01460	gene1727_L.plantarum	1017
GCF_002872355.1_ASM287235v1_02922	gene1728_L.plantarum	987
GCF_002884735.1_ASM288473v1_00348	gene1729_L.gasseri	981
GCF_002884735.1_ASM288473v1_00583	gene1730_L.gasseri	978
GCF_002884735.1_ASM288473v1_01230	gene1731_L.gasseri	951
GCF_002888655.1_ASM288865v1_00948	gene1732_L.reuteri	978
GCF_002895245.1_ASM289524v1_02030	gene1733_L.plantarum	1017
GCF_002895245.1_ASM289524v1_01758	gene1734_L.plantarum	987
GCF_002895245.1_ASM289524v1_01882	gene1735_L.plantarum	975
GCF_002899655.1_ASM289965v1_01234	gene1736_L.fermentum	978
GCF_002900845.1_ASM290084v1_00576	gene1737_B.longum	954
GCF_002901165.1_ASM290116v1_00775	gene1738_L.paracasei	1017
GCF_002902825.1_ASM290282v1_00415	gene1739_L.paracasei	1017
GCF_002904305.1_ASM290430v1_00535	gene1740_L.paracasei	1017
GCF_002906875.1_ASM290687v1_02255	gene1741_L.plantarum	1017
GCF_002906875.1_ASM290687v1_02554	gene1742_L.plantarum	987
GCF_002906875.1_ASM290687v1_02436	gene1743_L.plantarum	975
GCF_002914815.1_ASM291481v1_00105	gene1744_B.animalis	945
GCF_002914865.1_ASM291486v1_00859	gene1745_B.breve	954
GCF_002914885.1_ASM291488v1_01332	gene1746_L.paracasei	1017
GCF_002914895.1_ASM291489v1_00105	gene1747_B.animalis	945
GCF_002914945.1_ASM291494v1_00200	gene1748_L.acidophilus	978
GCF_002914945.1_ASM291494v1_00372	gene1749_L.acidophilus	978
GCF_002914965.1_ASM291496v1_01157	gene1750_L.plantarum	1017
GCF_002914965.1_ASM291496v1_02444	gene1751_L.plantarum	987
GCF_002914965.1_ASM291496v1_01032	gene1752_L.plantarum	975
GCF_002920935.1_ASM292093v1_02833	gene1753_L.plantarum	1017
GCF_002920935.1_ASM292093v1_00834	gene1754_L.plantarum	987
GCF_002920935.1_ASM292093v1_00976	gene1755_L.plantarum	975
GCF_002940965.1_ASM294096v1_00949	gene1756_L.gasseri	978
GCF_002940965.1_ASM294096v1_00425	gene1757_L.gasseri	951
GCF_002942005.1_ASM294200v1_00565	gene1758_L.fermentum	978
GCF_002943545.1_ASM294354v1_00058	gene1759_L.plantarum	1017
GCF_002943545.1_ASM294354v1_02848	gene1760_L.plantarum	987
GCF_002943545.1_ASM294354v1_03010	gene1761_L.plantarum	975
GCF_002948215.1_ASM294821v1_02696	gene1762_L.plantarum	1017
GCF_002948215.1_ASM294821v1_02393	gene1763_L.plantarum	987
GCF_002948215.1_ASM294821v1_02514	gene1764_L.plantarum	975
GCF_002960215.1_ASM296021v1_00489	gene1765_L.rhamnosus	1017
GCF_002994725.1_ASM299472v1_00119	gene1766_L.plantarum	1017
GCF_002994725.1_ASM299472v1_01347	gene1767_L.plantarum	987
GCF_002994725.1_ASM299472v1_01212	gene1768_L.plantarum	975
GCF_003020005.1_ASM302000v1_00079	gene1769_L.plantarum	1017
GCF_003020005.1_ASM302000v1_02890	gene1770_L.plantarum	987
GCF_003020005.1_ASM302000v1_03017	gene1771_L.plantarum	975
GCF_003023825.1_ASM302382v1_01488	gene1772_L.plantarum	1017
GCF_003023825.1_ASM302382v1_00715	gene1773_L.plantarum	987
GCF_003023825.1_ASM302382v1_01613	gene1774_L.plantarum	975
GCF_003030905.1_ASM303090v1_01080	gene1775_B.adolescentis	951
GCF_003046055.1_ASM304605v1_00470	gene1776_L.reuteri	978
GCF_003046075.1_ASM304607v1_00097	gene1777_L.plantarum	1017
GCF_003046075.1_ASM304607v1_02528	gene1778_L.plantarum	987
GCF_003046075.1_ASM304607v1_01152	gene1779_L.plantarum	975
GCF_003046115.1_ASM304611v1_01773	gene1780_L.rhamnosus	999
GCF_003046135.1_ASM304613v1_01919	gene1781_L.reuteri	978
GCF_003047065.1_ASM304706v1_00560	gene1782_L.acidophilus	978
GCF_003047065.1_ASM304706v1_00738	gene1783_L.acidophilus	978
GCF_003052845.1_ASM305284v1_00840	gene1784_L.salivarius	978
GCF_003052845.1_ASM305284v1_00076	gene1785_L.salivarius	975
GCF_003052855.1_ASM305285v1_00763	gene1786_L.casei	1017
GCF_003052865.1_ASM305286v1_00761	gene1787_L.casei	1017
GCF_003052875.1_ASM305287v1_01235	gene1788_L.salivarius	978
GCF_003052875.1_ASM305287v1_01766	gene1789_L.salivarius	975
GCF_003052925.1_ASM305292v1_01413	gene1790_L.rhamnosus	1017
GCF_003052945.1_ASM305294v1_02261	gene1791_L.rhamnosus	1017
GCF_003052965.1_ASM305296v1_01794	gene1792_L.rhamnosus	1017
GCF_003052985.1_ASM305298v1_01695	gene1793_L.rhamnosus	1017
GCF_003053005.1_ASM305300v1_00922	gene1794_L.reuteri	978
GCF_003053025.1_ASM305302v1_00349	gene1795_L.plantarum	1017
GCF_003053025.1_ASM305302v1_00087	gene1796_L.plantarum	987
GCF_003053025.1_ASM305302v1_00210	gene1797_L.plantarum	975
GCF_003053035.1_ASM305303v1_00912	gene1798_L.plantarum	1017
GCF_003053035.1_ASM305303v1_01123	gene1799_L.plantarum	987
GCF_003053035.1_ASM305303v1_01037	gene1800_L.plantarum	975
GCF_003053045.1_ASM305304v1_01086	gene1801_L.plantarum	1017
GCF_003053045.1_ASM305304v1_00317	gene1802_L.plantarum	987
GCF_003053045.1_ASM305304v1_01211	gene1803_L.plantarum	975
GCF_003053135.1_ASM305313v1_00474	gene1804_L.acidophilus	978
GCF_003053135.1_ASM305313v1_00646	gene1805_L.acidophilus	978
GCF_003053165.1_ASM305316v1_00973	gene1806_L.plantarum	1017
GCF_003053165.1_ASM305316v1_02732	gene1807_L.plantarum	987
GCF_003053165.1_ASM305316v1_02597	gene1808_L.plantarum	975
GCF_003053185.1_ASM305318v1_00499	gene1809_L.plantarum	1017
GCF_003053185.1_ASM305318v1_00761	gene1810_L.plantarum	987
GCF_003053185.1_ASM305318v1_00638	gene1811_L.plantarum	975
GCF_003053245.1_ASM305324v1_00434	gene1812_L.acidophilus	978
GCF_003053245.1_ASM305324v1_00606	gene1813_L.acidophilus	978
GCF_003061545.1_ASM306154v1_00830	gene1814_L.salivarius	978
GCF_003061545.1_ASM306154v1_01854	gene1815_L.salivarius	975
GCF_003061565.1_ASM306156v1_01897	gene1816_L.rhamnosus	1017
GCF_003061585.1_ASM306158v1_00505	gene1817_L.salivarius	978
GCF_003061585.1_ASM306158v1_00020	gene1818_L.salivarius	975
GCF_003061605.1_ASM306160v1_01753	gene1819_L.rhamnosus	1017
GCF_003061625.1_ASM306162v1_01410	gene1820_L.rhamnosus	1017
GCF_003061645.1_ASM306164v1_02382	gene1821_L.rhamnosus	1017
GCF_003061665.1_ASM306166v1_01385	gene1822_L.rhamnosus	1017
GCF_003061685.1_ASM306168v1_01111	gene1823_L.reuteri	978
GCF_003061705.1_ASM306170v1_02381	gene1824_L.rhamnosus	1017
GCF_003061725.1_ASM306172v1_00203	gene1825_L.plantarum	1017
GCF_003061725.1_ASM306172v1_00377	gene1826_L.plantarum	987
GCF_003061725.1_ASM306172v1_00052	gene1827_L.plantarum	975
GCF_003061745.1_ASM306174v1_00923	gene1828_L.reuteri	978
GCF_003061765.1_ASM306176v1_01081	gene1829_L.plantarum	1017
GCF_003061765.1_ASM306176v1_00483	gene1830_L.plantarum	987
GCF_003061765.1_ASM306176v1_01206	gene1831_L.plantarum	975
GCF_003061785.1_ASM306178v1_01593	gene1832_L.plantarum	1017
GCF_003061785.1_ASM306178v1_00166	gene1833_L.plantarum	987
GCF_003061785.1_ASM306178v1_01468	gene1834_L.plantarum	975
GCF_003061805.1_ASM306180v1_01376	gene1835_L.plantarum	1017
GCF_003061805.1_ASM306180v1_00126	gene1836_L.plantarum	987
GCF_003061805.1_ASM306180v1_01251	gene1837_L.plantarum	975
GCF_003061885.1_ASM306188v1_00474	gene1838_L.acidophilus	978
GCF_003061885.1_ASM306188v1_00646	gene1839_L.acidophilus	978
GCF_003061905.1_ASM306190v1_00563	gene1840_L.acidophilus	978
GCF_003061905.1_ASM306190v1_00735	gene1841_L.acidophilus	978
GCF_003061925.1_ASM306192v1_00709	gene1842_L.acidophilus	978
GCF_003061925.1_ASM306192v1_00537	gene1843_L.acidophilus	978
GCF_003061945.1_ASM306194v1_00643	gene1844_L.acidophilus	978
GCF_003061945.1_ASM306194v1_00471	gene1845_L.acidophilus	978
GCF_003061965.1_ASM306196v1_00478	gene1846_L.acidophilus	978
GCF_003061965.1_ASM306196v1_00981	gene1847_L.acidophilus	978
GCF_003061985.1_ASM306198v1_00466	gene1848_L.acidophilus	978
GCF_003061985.1_ASM306198v1_00639	gene1849_L.acidophilus	978
GCF_003062005.1_ASM306200v1_00483	gene1850_L.acidophilus	978
GCF_003062005.1_ASM306200v1_01026	gene1851_L.acidophilus	978
GCF_003062025.1_ASM306202v1_00474	gene1852_L.acidophilus	978
GCF_003062025.1_ASM306202v1_00646	gene1853_L.acidophilus	978
GCF_003062045.1_ASM306204v1_00709	gene1854_L.acidophilus	978
GCF_003062045.1_ASM306204v1_00537	gene1855_L.acidophilus	978
GCF_003064585.1_ASM306458v1_00966	gene1856_L.reuteri	978
GCF_003065345.1_ASM306534v1_00981	gene1857_L.reuteri	978
GCF_003076435.1_ASM307643v1_02441	gene1858_L.plantarum	1017
GCF_003076435.1_ASM307643v1_02593	gene1859_L.plantarum	975
GCF_003094635.1_ASM309463v1_01638	gene1860_B.longum	954
GCF_003094645.1_ASM309464v1_01540	gene1861_B.bifidum	951
GCF_003094715.1_ASM309471v1_01219	gene1862_B.bifidum	951
GCF_003094735.1_ASM309473v1_01695	gene1863_B.bifidum	951
GCF_003094755.1_ASM309475v1_01705	gene1864_B.bifidum	951
GCF_003094775.1_ASM309477v1_00268	gene1865_B.animalis	945
GCF_003094795.1_ASM309479v1_00882	gene1866_B.bifidum	951
GCF_003094815.1_ASM309481v1_00205	gene1867_B.animalis	945
GCF_003094835.1_ASM309483v1_00058	gene1868_B.animalis	945
GCF_003094855.1_ASM309485v1_01847	gene1869_B.longum	954
GCF_003094875.1_ASM309487v1_00205	gene1870_B.animalis	945
GCF_003094895.1_ASM309489v1_00267	gene1871_B.animalis	945
GCF_003094915.1_ASM309491v1_01025	gene1872_B.animalis	945
GCF_003094935.1_ASM309493v1_00004	gene1873_B.longum	954
GCF_003094955.1_ASM309495v1_01706	gene1874_B.longum	954
GCF_003094975.1_ASM309497v1_01002	gene1875_B.longum	954
GCF_003094995.1_ASM309499v1_00603	gene1876_B.longum	954
GCF_003095015.1_ASM309501v1_01321	gene1877_B.animalis	945
GCF_003095035.1_ASM309503v1_01061	gene1878_B.bifidum	951
GCF_003095055.1_ASM309505v1_00839	gene1879_B.animalis	945
GCF_003095075.1_ASM309507v1_00205	gene1880_B.animalis	945
GCF_003095095.1_ASM309509v1_01329	gene1881_B.breve	954
GCF_003095115.1_ASM309511v1_00268	gene1882_B.animalis	945
GCF_003097595.1_ASM309759v1_00063	gene1883_L.plantarum	1017
GCF_003097595.1_ASM309759v1_02834	gene1884_L.plantarum	987
GCF_003097595.1_ASM309759v1_02966	gene1885_L.plantarum	975
GCF_003129615.1_ASM312961v1_02114	gene1886_L.rhamnosus	1017
GCF_003129645.1_ASM312964v1_02245	gene1887_L.rhamnosus	1017
GCF_003129685.1_ASM312968v1_00841	gene1888_L.salivarius	978
GCF_003129685.1_ASM312968v1_01893	gene1889_L.salivarius	975
GCF_003130775.1_ASM313077v1_00142	gene1890_B.longum	954
GCF_003143915.1_ASM314391v1_01640	gene1891_L.plantarum	1017
GCF_003143915.1_ASM314391v1_01891	gene1892_L.plantarum	987
GCF_003143915.1_ASM314391v1_01766	gene1893_L.plantarum	975
GCF_003174815.1_ASM317481v1_00632	gene1894_L.reuteri	978
GCF_003174855.1_ASM317485v1_00558	gene1895_L.reuteri	978
GCF_003174865.1_ASM317486v1_00468	gene1896_L.reuteri	978
GCF_003174875.1_ASM317487v1_00780	gene1897_L.reuteri	978
GCF_003174915.1_ASM317491v1_00557	gene1898_L.reuteri	978
GCF_003174935.1_ASM317493v1_00605	gene1899_L.reuteri	978
GCF_003174945.1_ASM317494v1_00970	gene1900_L.reuteri	978
GCF_003174955.1_ASM317495v1_00523	gene1901_L.reuteri	978
GCF_003174995.1_ASM317499v1_00910	gene1902_L.reuteri	978
GCF_003175015.1_ASM317501v1_00980	gene1903_L.reuteri	978
GCF_003175025.1_ASM317502v1_01308	gene1904_L.reuteri	978
GCF_003175075.1_ASM317507v1_00564	gene1905_L.reuteri	978
GCF_003175125.1_ASM317512v1_00640	gene1906_L.reuteri	978
GCF_003177075.1_ASM317707v1_00367	gene1907_L.paracasei	1017
GCF_003199005.1_ASM319900v1_01016	gene1908_L.paracasei	1017
GCF_003255875.1_ASM325587v1_00030	gene1909_L.fermentum	978
GCF_003258615.1_ASM325861v1_00279	gene1910_L.plantarum	1017
GCF_003258615.1_ASM325861v1_01775	gene1911_L.plantarum	987
GCF_003261135.1_ASM326113v1_00024	gene1912_L.fermentum	978
GCF_003268715.1_ASM326871v1_01394	gene1913_L.paracasei	1017
GCF_003269405.1_ASM326940v1_02802	gene1914_L.plantarum	1017
GCF_003269405.1_ASM326940v1_02487	gene1915_L.plantarum	987
GCF_003269405.1_ASM326940v1_02610	gene1916_L.plantarum	975
GCF_003286955.1_ASM328695v1_00056	gene1917_L.plantarum	1017
GCF_003286955.1_ASM328695v1_02846	gene1918_L.plantarum	987
GCF_003286955.1_ASM328695v1_02965	gene1919_L.plantarum	975
GCF_003288215.1_ASM328821v1_01939	gene1920_L.sakei	993
GCF_003288235.1_ASM328823v1_00935	gene1921_L.sakei	993
GCF_003307315.1_ASM330731v1_00416	gene1922_L.gasseri	978
GCF_003307315.1_ASM330731v1_01104	gene1923_L.gasseri	951
GCF_003315575.1_ASM331557v1_01204	gene1924_L.gasseri	981
GCF_003315575.1_ASM331557v1_00733	gene1925_L.gasseri	978
GCF_003315575.1_ASM331557v1_00064	gene1926_L.gasseri	951
GCF_003316895.1_ASM331689v1_01126	gene1927_L.reuteri	978
GCF_003316915.1_ASM331691v1_00436	gene1928_L.johnsonii	981
GCF_003316915.1_ASM331691v1_00253	gene1929_L.johnsonii	978
GCF_003316915.1_ASM331691v1_01182	gene1930_L.johnsonii	951
GCF_003316935.1_ASM331693v1_00412	gene1931_L.reuteri	978
GCF_003316955.1_ASM331695v1_01430	gene1932_L.salivarius	978
GCF_003325395.1_ASM332539v1_02950	gene1933_L.plantarum	987
GCF_003325395.1_ASM332539v1_02816	gene1934_L.plantarum	975
GCF_003325775.1_ASM332577v1_00613	gene1935_L.plantarum	1017
GCF_003325775.1_ASM332577v1_00936	gene1936_L.plantarum	987
GCF_003325775.1_ASM332577v1_00799	gene1937_L.plantarum	975
GCF_003342655.1_ASM334265v1_00891	gene1938_B.longum	954
GCF_003344825.1_ASM334482v1_00083	gene1939_L.plantarum	1017
GCF_003344825.1_ASM334482v1_02394	gene1940_L.plantarum	987
GCF_003344825.1_ASM334482v1_02270	gene1941_L.plantarum	975
GCF_003344845.1_ASM334484v1_01877	gene1942_L.plantarum	1017
GCF_003344845.1_ASM334484v1_02818	gene1943_L.plantarum	987
GCF_003344845.1_ASM334484v1_01226	gene1944_L.plantarum	975
GCF_003345375.1_ASM334537v1_00056	gene1945_L.plantarum	1017
GCF_003345375.1_ASM334537v1_02966	gene1946_L.plantarum	987
GCF_003345375.1_ASM334537v1_03094	gene1947_L.plantarum	975
GCF_003346015.1_ASM334601v1_02478	gene1948_L.paracasei	1017
GCF_003346025.1_ASM334602v1_00566	gene1949_L.paracasei	1017
GCF_003346075.1_ASM334607v1_02163	gene1950_L.plantarum	1017
GCF_003346075.1_ASM334607v1_01726	gene1951_L.plantarum	987
GCF_003346085.1_ASM334608v1_00326	gene1952_L.plantarum	1017
GCF_003346085.1_ASM334608v1_00406	gene1953_L.plantarum	987
GCF_003346085.1_ASM334608v1_01656	gene1954_L.plantarum	975
GCF_003346105.1_ASM334610v1_02842	gene1955_L.plantarum	1017
GCF_003346105.1_ASM334610v1_01349	gene1956_L.plantarum	987
GCF_003346175.1_ASM334617v1_02072	gene1957_L.plantarum	987
GCF_003346175.1_ASM334617v1_02206	gene1958_L.plantarum	975
GCF_003346235.1_ASM334623v1_01987	gene1959_L.plantarum	1017
GCF_003346235.1_ASM334623v1_02678	gene1960_L.plantarum	987
GCF_003346265.1_ASM334626v1_02489	gene1961_L.paracasei	1017
GCF_003346315.1_ASM334631v1_01935	gene1962_L.fermentum	978
GCF_003346325.1_ASM334632v1_00284	gene1963_L.fermentum	978
GCF_003346795.1_ASM334679v1_01629	gene1964_L.fermentum	978
GCF_003347455.1_ASM334745v1_00199	gene1965_L.plantarum	1017
GCF_003347455.1_ASM334745v1_00936	gene1966_L.plantarum	987
GCF_003347455.1_ASM334745v1_02635	gene1967_L.plantarum	975
GCF_003352125.1_ASM335212v1_00059	gene1968_L.plantarum	1017
GCF_003352125.1_ASM335212v1_02872	gene1969_L.plantarum	987
GCF_003352125.1_ASM335212v1_03017	gene1970_L.plantarum	975
GCF_003353455.1_ASM335345v1_00499	gene1971_L.rhamnosus	1017
GCF_003367655.1_ASM336765v1_01288	gene1972_L.paracasei	1017
GCF_003369995.1_ASM336999v1_00956	gene1973_B.longum	954
[truncated: 284 more rows]
